# Supplementary material for: Elevated GRHL2 Imparts Plasticity in ER-Positive Breast Cancer Cells
Source: Cancers (Basel). 2024 Aug 21;16(16):2906. doi: 10.3390/cancers16162906 (PMC11353109; doi:10.3390/cancers16162906)
Supplement: Supplementary file 1 [file cancers-16-02906-s001.zip]

Archive with 3 entries (3 files):
- cancers-3138613-supplementary.pdf
- Supplemental Table S1.xlsx
- Supplemental Table S3.xlsx
