# Supplementary material for: Elevated GRHL2 Imparts Plasticity in ER-Positive Breast Cancer Cells
Source: Cancers (Basel). 2024 Aug 21;16(16):2906. doi: 10.3390/cancers16162906 (PMC11353109; doi:10.3390/cancers16162906)
Supplement: Supplementary file 1 [file cancers-16-02906-s001.zip › Supplemental Table S1.xlsx]

## Sheet: Shared Sites (3,491)
chr	start	end	strand
ENSG00000230368	49104743	49105085	+
ENSG00000184678	75142144	75142510	+
ENSG00000108219	85520813	85521155	+
ENSG00000165272	38907085	38907455	+
ENSG00000150893	193872264	193872609	+
ENSG00000102962	45160877	45161221	+
ENSG00000065361	69723664	69724042	+
ENSG00000058404	30905689	30906051	+
ENSG00000172005	7252240	7252610	+
ENSG00000235123	39180291	39180658	+
ENSG00000164919	61806631	61807057	+
ENSG00000113719	88880169	88880524	+
ENSG00000171855	80171329	80171676	+
ENSG00000162976	79157743	79158171	+
ENSG00000101144	200643082	200643499	+
ENSG00000198369	37594204	37594643	+
ENSG00000189050	17445424	17445766	+
ENSG00000049283	199272657	199273036	+
ENSG00000155918	202450	202803	+
ENSG00000197308	79664919	79665298	+
ENSG00000138271	11908796	11909138	+
ENSG00000221866	3646314	3646672	+
ENSG00000198483	199624980	199625370	+
ENSG00000197110	140854942	140855315	+
ENSG00000137747	40396469	40396811	+
ENSG00000171617	33005485	33005845	+
ENSG00000152818	74726480	74726830	+
ENSG00000141527	42675874	42676299	+
ENSG00000128268	10594569	10594911	+
ENSG00000134996	19794539	19794918	+
ENSG00000065320	57987597	57987939	+
ENSG00000273802	63712269	63712613	+
ENSG00000137936	40886965	40887343	+
ENSG00000157693	217672509	217672946	+
ENSG00000166426	54156992	54157342	+
ENSG00000102886	78348033	78348438	+
ENSG00000168675	131033434	131033776	+
ENSG00000125730	111202390	111202785	+
ENSG00000156011	37943605	37944067	+
ENSG00000012171	48617250	48617614	+
ENSG00000178038	143019268	143019610	+
ENSG00000204540	126995424	126995787	+
ENSG00000143882	161083544	161083886	+
ENSG00000107262	128431204	128431546	+
ENSG00000161513	101608492	101608846	+
ENSG00000170011	8217979	8218355	+
ENSG00000182866	157253881	157254233	+
ENSG00000135052	52966228	52966637	+
ENSG00000069849	84962975	84963401	+
ENSG00000185303	18464675	18465027	+
ENSG00000100105	1978513	1978855	+
ENSG00000114446	82234786	82235128	+
ENSG00000084764	2001865	2002212	+
ENSG00000148426	19971495	19971857	+
ENSG00000164574	35520082	35520439	+
ENSG00000043039	217846442	217846784	+
ENSG00000128165	98214714	98215090	+
ENSG00000254285	72398068	72398422	+
ENSG00000159640	46972964	46973306	+
ENSG00000000938	136925526	136925897	+
ENSG00000119986	44192161	44192537	+
ENSG00000162734	76953718	76954060	+
ENSG00000147256	84582341	84582691	+
ENSG00000111752	161723728	161724114	+
ENSG00000241878	205563844	205564296	+
ENSG00000183044	33244983	33245361	+
ENSG00000129353	507006	507349	+
ENSG00000198879	6215960	6216381	+
ENSG00000182197	9797882	9798372	+
ENSG00000127124	72216257	72216637	+
ENSG00000143198	3623728	3624112	+
ENSG00000110851	197541090	197541432	+
ENSG00000170379	113098453	113098821	+
ENSG00000221955	155214959	155215395	+
ENSG00000115641	66278102	66278452	+
ENSG00000157625	56392480	56392888	+
ENSG00000246705	131501590	131501954	+
ENSG00000116117	11738954	11739296	+
ENSG00000180573	6657652	6658078	+
ENSG00000075035	30755920	30756268	+
ENSG00000198805	113331450	113331798	+
ENSG00000119630	25175826	25176173	+
ENSG00000117592	35607413	35607764	+
ENSG00000147202	129485760	129486132	+
ENSG00000177465	74457901	74458263	+
ENSG00000108639	94834258	94834620	+
ENSG00000169245	151123993	151124347	+
ENSG00000123453	374142	374484	+
ENSG00000077044	29799805	29800147	+
ENSG00000110436	8789594	8789954	+
ENSG00000164465	41344553	41344895	+
ENSG00000111344	6236848	6237190	+
ENSG00000156052	45407911	45408253	+
ENSG00000227209	75264053	75264395	+
ENSG00000115963	112780746	112781123	+
ENSG00000169239	44083037	44083464	+
ENSG00000188613	152047616	152047998	+
ENSG00000181982	21771731	21772097	+
ENSG00000105281	13169842	13170184	+
ENSG00000141736	23475147	23475507	+
ENSG00000162891	47094376	47094725	+
ENSG00000198157	151508517	151508880	+
ENSG00000084636	45404912	45405259	+
ENSG00000008513	56722277	56722650	+
ENSG00000078114	67527442	67527784	+
chr6	158661124	158661540	+
chr18	10086361	10086756	+
chr1	117591287	117591656	+
chr17	31451491	31451842	+
chr20	54399030	54399514	+
chr3	157174840	157175197	+
chr10	118116985	118117349	+
chr17	79779624	79780007	+
chr16	85471884	85472244	+
chr13	110590603	110591015	+
chr1	230863545	230863905	+
chr20	50019484	50019876	+
chr21	45073345	45073741	+
chr9	137070545	137070906	+
chr8	96419452	96419819	+
chr9	122941187	122941529	+
chr20	41399597	41399946	+
chr8	95133221	95133602	+
chr16	85416458	85416849	+
chr16	4375011	4375353	+
chr19	39847661	39848035	+
chr1	9300217	9300573	+
chr7	1259347	1259732	+
chr3	129197385	129197741	+
chr8	47302811	47303321	+
chrX	120468866	120469208	+
chr9	127574400	127574821	+
chr11	71103279	71103623	+
chr12	132459281	132459650	+
chr2	133887394	133887966	+
chr8	37904037	37904379	+
chr2	10409370	10409788	+
chr6	122494914	122495256	+
chr19	46231914	46232332	+
chr19	4375232	4375576	+
chr3	49461596	49461967	+
chr7	100890078	100890426	+
chr6	42075442	42075785	+
chr3	12987027	12987369	+
chr2	64649637	64649980	+
chr19	35691949	35692302	+
chr19	20750221	20750579	+
chr12	49642542	49642889	+
chr15	75036254	75036598	+
chr9	6080319	6080703	+
chr12	1332407	1332781	+
chr5	35187908	35188313	+
chr14	68474803	68475159	+
chr8	47627572	47627948	+
chr22	28923937	28924320	+
chr9	33161482	33161883	+
chr17	7220360	7220812	+
chr7	140617607	140618016	+
chr16	17064567	17064927	+
chr8	142742304	142742649	+
chr9	109289863	109290286	+
chr17	39573965	39574356	+
chr9	91035843	91036402	+
chr2	85257225	85257581	+
chr1	8607911	8608262	+
chr22	46375236	46375584	+
chr11	121478202	121478609	+
chr19	48543461	48543803	+
chr12	51005792	51006222	+
chr14	100703854	100704196	+
chr22	39240766	39241181	+
chr2	20465971	20466390	+
chr2	1175720	1176145	+
chr4	86891681	86892062	+
chr12	122702875	122703272	+
chr3	144324013	144324398	+
chr3	99925662	99926026	+
chr1	48093735	48094090	+
chr8	98305995	98306363	+
chr18	21184476	21184857	+
chr9	123327725	123328072	+
chr12	110931984	110932355	+
chr19	16957120	16957464	+
chr18	50374642	50375018	+
chr18	78866653	78867007	+
chr11	47355316	47355658	+
chr6	43489816	43490180	+
chr14	65227234	65227696	+
chr3	30681963	30682305	+
chr11	65468828	65469170	+
chr9	109345422	109345764	+
chr1	154328309	154328692	+
chr17	74759913	74760255	+
chr5	60487926	60488425	+
chr17	79903417	79903790	+
chr5	178124210	178124552	+
chr17	83096912	83097257	+
chr8	100888463	100888841	+
chr6	31738265	31738607	+
chr6	7532241	7532596	+
chr15	81303770	81304139	+
chr1	28526957	28527301	+
chr10	13708756	13709109	+
chr1	151970664	151971016	+
chr12	124865751	124866148	+
chr5	135747808	135748166	+
chr21	41396774	41397145	+
chr16	50706300	50706646	+
chr11	117929329	117929672	+
chr3	194330669	194331014	+
chr14	96083737	96084079	+
chr7	152801761	152802133	+
chr19	49660361	49660716	+
chr1	229162364	229162729	+
chr9	129607462	129607837	+
chr2	176097718	176098180	+
chr11	67848570	67848918	+
chr2	10465078	10465451	+
chr19	46925158	46925566	+
chr1	24743886	24744243	+
chr1	204411587	204411962	+
chr14	93174686	93175168	+
chr5	151757486	151757867	+
chr6	38150686	38151076	+
chr7	39016667	39017017	+
chr3	154089333	154089730	+
chr16	1250251	1250604	+
chr15	40296684	40297026	+
chr20	49306888	49307284	+
chr22	33325300	33325675	+
chr10	69333255	69333597	+
chrX	103220476	103220836	+
chr7	149154088	149154437	+
chr11	70183512	70183855	+
chr17	28527917	28528259	+
chr17	28497957	28498304	+
chr10	5488299	5488682	+
chr7	107506557	107506899	+
chr10	95720672	95721055	+
chr19	18438506	18438867	+
chr2	38693013	38693373	+
chr14	60222893	60223235	+
chr3	179672854	179673220	+
chrX	52261608	52261977	+
chr10	124878347	124878695	+
chr19	15479664	15480006	+
chr11	71504516	71504883	+
chr22	24249459	24249801	+
chr2	28621184	28621526	+
chr12	49105553	49105897	+
chr17	61356724	61357069	+
chr17	17078431	17078773	+
chr3	195227771	195228176	+
chr16	82331910	82332273	+
chr1	17520100	17520442	+
chr21	31908344	31908706	+
chr12	40032459	40032826	+
chr5	104062804	104063203	+
chr4	151035499	151035911	+
chr2	232981379	232981736	+
chr12	52191920	52192265	+
chr17_GL000205v2_random	70353	70753	+
chr10	73871937	73872299	+
chr10	123744030	123744372	+
chr3	183179449	183179824	+
chr7	149644705	149645091	+
chr11	66720277	66720623	+
chr1	164126293	164126693	+
chr8	100395935	100396290	+
chr12	3315196	3315550	+
chr10	113475326	113475690	+
chr17	83089246	83089588	+
chr10	114349847	114350236	+
chr3	193828525	193828910	+
chr11	66002823	66003204	+
chr5	91162679	91163035	+
chr1	202008139	202008501	+
chr12	34110314	34110691	+
chr21	42516156	42516500	+
chr14	94019375	94019745	+
chr3	11770489	11770846	+
chr6	135271109	135271466	+
chr1	26857109	26857470	+
chr14	41723218	41723572	+
chr17	76645517	76645915	+
chr6	43874229	43874578	+
chr1	151582943	151583312	+
chr21	39321465	39321814	+
chr5	138609504	138609850	+
chr17	29786023	29786475	+
chr3	12759919	12760261	+
chr10	30522616	30522966	+
chr6	1641347	1641696	+
chr12	51027285	51027657	+
chr16	4945793	4946135	+
chr19	14550208	14550563	+
chr12	89465030	89465390	+
chr1	9161832	9162251	+
chr17	80197429	80197791	+
chr17	58960312	58960737	+
chr1	116632578	116632925	+
chr19	24033465	24033853	+
chr14	75200406	75200793	+
chr17	44103044	44103472	+
chr4	132871639	132872009	+
chrX	134951248	134951621	+
chr19	6020531	6020921	+
chr1	147109786	147110168	+
chr14	21437210	21437617	+
chr2	104481404	104481839	+
chr3	172665941	172666423	+
chr4	72929809	72930187	+
chr2	26769534	26769887	+
chr1	235295871	235296307	+
chr1	39133107	39133467	+
chr1	161165774	161166139	+
chr9	128145645	128146006	+
chr12	106987870	106988229	+
chr12	52655641	52655988	+
chr17	73287018	73287424	+
chr6	142946319	142946661	+
chr16	53433436	53433830	+
chr6	111276630	111277131	+
chr16	85491960	85492311	+
chr13	46121768	46122175	+
chr2	119283785	119284151	+
chr15	74399427	74399801	+
chr6	149061395	149061812	+
chr19	34085339	34085774	+
chr20	19775658	19776001	+
chr18	57803113	57803469	+
chr19	1808089	1808431	+
chr1	185317436	185317800	+
chr3	51669217	51669600	+
chr10	122142943	122143524	+
chr3	107981678	107982020	+
chr19	45404176	45404540	+
chr7	539845	540187	+
chr19	37982057	37982448	+
chr9	128271122	128271484	+
chr20	45345641	45345984	+
chr1	201517692	201518034	+
chr8	143876211	143876553	+
chr5	61745183	61745534	+
chr7	98086248	98086603	+
chr14	99579150	99579507	+
chr10	29022502	29022855	+
chr15	70093670	70094026	+
chr16	30104525	30104869	+
chr16	72928158	72928528	+
chr5	175868403	175868748	+
chr20	16551594	16552009	+
chr17	47721210	47721560	+
chr16	8685933	8686292	+
chr17	10815368	10815775	+
chr9	109331413	109331755	+
chr7	157501429	157501863	+
chr17	64129195	64129565	+
chr19	49157581	49157952	+
chr7	28964062	28964433	+
chr18	48308041	48308383	+
chr14	35404679	35405021	+
chr20	42206548	42207027	+
chr17	75844698	75845049	+
chr5	168697232	168697634	+
chr9	94916900	94917253	+
chr14	32745552	32745894	+
chr11	1796660	1797050	+
chr1	26867759	26868135	+
chr3	11706624	11707053	+
chr7	140656630	140656974	+
chr19	12441043	12441399	+
chr10	95907991	95908361	+
chr16	29779423	29779802	+
chr3	32276535	32276930	+
chr4	10174301	10174704	+
chr11	73275384	73275726	+
chr16	84475647	84475989	+
chr2	202034695	202035067	+
chr20	56815818	56816192	+
chr17	75565050	75565473	+
chr6	78676586	78677015	+
chr7	44776220	44776565	+
chr22	41844528	41844923	+
chr6	158060389	158060774	+
chr1	2416268	2416617	+
chr12	131872258	131872605	+
chr8	80366923	80367296	+
chr3	42490315	42490680	+
chr8	97831583	97831936	+
chr10	102819113	102819558	+
chr10	86334715	86335085	+
chr7	76089871	76090271	+
chr7	39720544	39720936	+
chr18	3330650	3330992	+
chr16	8776144	8776532	+
chr5	180811791	180812143	+
chr1	17377362	17377875	+
chr14	79342892	79343239	+
chr1	115713102	115713457	+
chr3	113148355	113148701	+
chr15	90104610	90104975	+
chr15	79221659	79222014	+
chr12	112137021	112137417	+
chr22	43144970	43145357	+
chr16	88236325	88236818	+
chr2	85396790	85397387	+
chr3	119034080	119034469	+
chr6	41073754	41074099	+
chr19	16614957	16615316	+
chr7	73742291	73742638	+
chr3	27484553	27484931	+
chr1	161089410	161089752	+
chr12	120474556	120474898	+
chr5	172350500	172350854	+
chr2	65406603	65407007	+
chr19	290479	290833	+
chr19	283338	283829	+
chr11	79520107	79520504	+
chr19	23763012	23763356	+
chr3	43879233	43879598	+
chrX	2803551	2803893	+
chr17	81968116	81968483	+
chr8	60902280	60902652	+
chr3	123285837	123286181	+
chr3	193791683	193792025	+
chr3	63750415	63750832	+
chr3	15292752	15293177	+
chr6	6599360	6599723	+
chr2	203579040	203579402	+
chr16	11359362	11359723	+
chr5	123155308	123155659	+
chr14	33833968	33834354	+
chr12	114635916	114636283	+
chr19	29389628	29389981	+
chr1	108830574	108830931	+
chr9	25716140	25716504	+
chr7	152504461	152504830	+
chr1	67749509	67749852	+
chr15	40125054	40125396	+
chr5	53777878	53778244	+
chr11	72069892	72070274	+
chr2	20071992	20072340	+
chr16	70788429	70788818	+
chr11	63869026	63869404	+
chr1	8705178	8705534	+
chr8	30339524	30339995	+
chr20	3782992	3783338	+
chr15	73712040	73712420	+
chr8	127952110	127952474	+
chr18	23540045	23540410	+
chr21	45513470	45513819	+
chr1	155001086	155001428	+
chr7	39810314	39810661	+
chr20	54267454	54268075	+
chr3	64621415	64621813	+
chr4	86973078	86973427	+
chr4	106315593	106315990	+
chr10	17357199	17357673	+
chr11	46350164	46350506	+
chr11	72183423	72183769	+
chr19	44878536	44878878	+
chr19	2498885	2499230	+
chr14	24123509	24123869	+
chr11	12248388	12248786	+
chr8	61453927	61454306	+
chr7	73825024	73825396	+
chr6	4018653	4018998	+
chr6	42217825	42218181	+
chr6	108713064	108713409	+
chr13	26837965	26838369	+
chr10	32171172	32171574	+
chr8	37590535	37590891	+
chr12	123070611	123070976	+
chr1	6220213	6220601	+
chr2	97082262	97082624	+
chr1	21381434	21381829	+
chr15	69475781	69476163	+
chr2	134843064	134843481	+
chr10	36995891	36996239	+
chr8	132057742	132058091	+
chr6	138572419	138572761	+
chr8	128025175	128025517	+
chr10	70325391	70325845	+
chr9	34484723	34485095	+
chr6	144330607	144330950	+
chr16	81277706	81278061	+
chr1	85225072	85225434	+
chr1	153364255	153364677	+
chr16	28505088	28505435	+
chr7	149834708	149835079	+
chr20	47493956	47494315	+
chr3	124592613	124593006	+
chr11	119907132	119907518	+
chr5	1210384	1210755	+
chr8	102647523	102647902	+
chr20	35792782	35793186	+
chr17	76251983	76252381	+
chr4	6955619	6955961	+
chr11	48052288	48052667	+
chr17	61620322	61620721	+
chr15	70008921	70009300	+
chr3	10524875	10525237	+
chr8	101492509	101492868	+
chr9	135438648	135438990	+
chr10	69636891	69637274	+
chr5	176945487	176945886	+
chr19	48486658	48487007	+
chr1	41353667	41354164	+
chr3	11185650	11185992	+
chr16	87925238	87925595	+
chr4	139740822	139741181	+
chr14	38105166	38105589	+
chr2	109499608	109500011	+
chr2	47069529	47069871	+
chr6	47674645	47675038	+
chr17	28634451	28634811	+
chr16	67404762	67405154	+
chr19	2528803	2529145	+
chr12	86265103	86265451	+
chr17	61818809	61819255	+
chr21	39737590	39737969	+
chr9	36273417	36273759	+
chr5	50588433	50588816	+
chr5	173824075	173824475	+
chr17	40311561	40311917	+
chr13	24495377	24495841	+
chr17	63741604	63741979	+
chr1	43550223	43550565	+
chr5	61734084	61734431	+
chr17	80030734	80031091	+
chr1	10890745	10891087	+
chr1	32759436	32759778	+
chr22	23192227	23192569	+
chrX	121013953	121014330	+
chr9	129052534	129052886	+
chr14	90508864	90509257	+
chr1	203327016	203327374	+
chr7	122679239	122679598	+
chr11	8220389	8220767	+
chr1	85708235	85708623	+
chr1	204479619	204479961	+
chr17	27241628	27241981	+
chr1	201461124	201461517	+
chr15	70289504	70289896	+
chr6	41653177	41653519	+
chr19	11813963	11814305	+
chr17	81037370	81037721	+
chr18	48133711	48134083	+
chr2	16012682	16013030	+
chr2	241848971	241849333	+
chr2	110115758	110116103	+
chr9	132864611	132865100	+
chr14	50550303	50550687	+
chr14	22871482	22871824	+
chr17	80166459	80166815	+
chr19	15902290	15902635	+
chr20	24259000	24259346	+
chr20	48648495	48648840	+
chr12	14240202	14240556	+
chr4	56467489	56467863	+
chr19	32570328	32570681	+
chr16	89105776	89106120	+
chr20	61939604	61939964	+
chr9	131422462	131422865	+
chr11	129024012	129024403	+
chr11	47143346	47143740	+
chr11	70759854	70760196	+
chr8	70493093	70493478	+
chr2	20184331	20184740	+
chr22	43113983	43114375	+
chr4	4161020	4161381	+
chr11	117554663	117555022	+
chr1	228721458	228721800	+
chr17	82414697	82415043	+
chr8	52467056	52467436	+
chr7	7565835	7566321	+
chr10	131885316	131885660	+
chr10	79095337	79095689	+
chr6	158242597	158242969	+
chr8	130023740	130024112	+
chr5	138559886	138560241	+
chr3	154059739	154060185	+
chr2	112591413	112591786	+
chr17	75639892	75640234	+
chr10	63703755	63704126	+
chr3	160618436	160618778	+
chr11	87000242	87000644	+
chr20	21661592	21661985	+
chr11	34537644	34538063	+
chr17	75009103	75009486	+
chr6	56370075	56370444	+
chr15	69482694	69483049	+
chr2	96883344	96883706	+
chr9	33374855	33375219	+
chr2	71049986	71050348	+
chr19	11344437	11344788	+
chr15	45236809	45237163	+
chr13	21458366	21458795	+
chr1	9950374	9950728	+
chr18	47979607	47980019	+
chr17	19144125	19144510	+
chr14	61368329	61368691	+
chr6	108294638	108294986	+
chr14	94001728	94002083	+
chr17	78128102	78128449	+
chr17	10119738	10120092	+
chr17	9133133	9133513	+
chr2	102227791	102228149	+
chr16	68234054	68234487	+
chr2	65383033	65383378	+
chrX	1263075	1263426	+
chr18	8612313	8612672	+
chr1	111508241	111508623	+
chr17	63770087	63770486	+
chr12	122020797	122021149	+
chr19	35490465	35490864	+
chr8	143739179	143739521	+
chr10	86673879	86674238	+
chr12	52907185	52907527	+
chr1	153122961	153123308	+
chr2	111290408	111290751	+
chr2	106030582	106030949	+
chr14	23154165	23154770	+
chr12	115885064	115885411	+
chr2	45218973	45219367	+
chr7	47588028	47588384	+
chr10	14991119	14991484	+
chr19	13162668	13163010	+
chr7	1455386	1455794	+
chr7	105647501	105647958	+
chr2	46286734	46287094	+
chr10	43854099	43854484	+
chr5	168316216	168316589	+
chr4	88539452	88539926	+
chr19	11639462	11639815	+
chr13	69264646	69265052	+
chr21	41751520	41751864	+
chr19	49713513	49713865	+
chr15	45660342	45660707	+
chr17	78137851	78138196	+
chr7	22372852	22373240	+
chr12	6363293	6363635	+
chr7	79056061	79056421	+
chr20	36112127	36112548	+
chr9	89686141	89686483	+
chr19	39154540	39154893	+
chr4	169069961	169070313	+
chr8	141058036	141058378	+
chr19	10184598	10184950	+
chr15	61750548	61750890	+
chr10	78913899	78914275	+
chr17	61771571	61772013	+
chr11	64737188	64737564	+
chr1	218402745	218403108	+
chr17	31566603	31566983	+
chr7	151115980	151116322	+
chr5	112503744	112504096	+
chr9	89606387	89606836	+
chr9	113687984	113688380	+
chr22	20652756	20653098	+
chr12	132210185	132210527	+
chr2	137202331	137202694	+
chr14	68306948	68307320	+
chr17	48618611	48618953	+
chr9	129362233	129362590	+
chr6	35359853	35360227	+
chr8	80753119	80753484	+
chr1	201285836	201286196	+
chr5	64506481	64506847	+
chr3	142439682	142440186	+
chr1	117013343	117013707	+
chr9	94630740	94631098	+
chr10	21364423	21364766	+
chr11	79054818	79055160	+
chr7	5088928	5089323	+
chr2	14123328	14123732	+
chr11	3000498	3000899	+
chr16	56945140	56945515	+
chr20	40664196	40664538	+
chr1	86105093	86105436	+
chr22	29688152	29688562	+
chr8	124856679	124857061	+
chr2	214378788	214379140	+
chr2	148874854	148875217	+
chr10	4733195	4733549	+
chr10	5548065	5548508	+
chr5	32232533	32232900	+
chr5	145982217	145982577	+
chr9	34509701	34510121	+
chr15	52018977	52019337	+
chr15	98663081	98663441	+
chr11	2912462	2912804	+
chr11	34274730	34275104	+
chr13	44403430	44403790	+
chr13	32811367	32811783	+
chr7	111873273	111873653	+
chr9	128845164	128845732	+
chr6	168895068	168895422	+
chr16	85777857	85778332	+
chr16	75189114	75189468	+
chr6	157184706	157185066	+
chr14	67480078	67480420	+
chr20	47319795	47320137	+
chr3	50184305	50184649	+
chr15	89379658	89380163	+
chr6	35491685	35492043	+
chr15	65870382	65870732	+
chr6	27050081	27050454	+
chr1	40899539	40899889	+
chr19	7619215	7619557	+
chr10	47775878	47776273	+
chr10	79264861	79265203	+
chr11	66012860	66013228	+
chr9	110206959	110207309	+
chr1	150624179	150624546	+
chr19	35666163	35666518	+
chr6	110693196	110693636	+
chr20	25048419	25048779	+
chr3	32037012	32037388	+
chr15	72178147	72178512	+
chr16	89945703	89946063	+
chr8	141263832	141264194	+
chr14	95530468	95530823	+
chr14	74549557	74549932	+
chr7	102244612	102244964	+
chr9	125376293	125376647	+
chr3	64145361	64145738	+
chr19	49125254	49125598	+
chr2	111068408	111068758	+
chr12	79560549	79560941	+
chr14	105473140	105473482	+
chr5	32713933	32714275	+
chr3	130026142	130026530	+
chr13	75480578	75480954	+
chr2	98909577	98909971	+
chr3	150314549	150314895	+
chr2	48584614	48584992	+
chr7	128406307	128406663	+
chr11	44300837	44301189	+
chr12	48781063	48781410	+
chr4	142474281	142474669	+
chr8	8461238	8461622	+
chr12	49644578	49644953	+
chr7	50685771	50686126	+
chr9	120161790	120162155	+
chr18	14928366	14928732	+
chr14	102088006	102088362	+
chr1	234487402	234487775	+
chr16	10617262	10617622	+
chr11	16806866	16807251	+
chr17	59087001	59087355	+
chr5	154712557	154712999	+
chr9	37540699	37541067	+
chr15	63945724	63946119	+
chr7	149598940	149599318	+
chr1	203145425	203145850	+
chr6	111605678	111606038	+
chr12	82686288	82686641	+
chr17	49887185	49887532	+
chr10	30831445	30831803	+
chr10	116398301	116398652	+
chr3	39132841	39133266	+
chr13	114035767	114036115	+
chr22	37777171	37777521	+
chr3	125698292	125698642	+
chr9	92738540	92738911	+
chr13	29918758	29919136	+
chr2	64789799	64790191	+
chr2	898449	898809	+
chr15	79090157	79090519	+
chr16	68475020	68475411	+
chr6	15089818	15090194	+
chr9	134703103	134703445	+
chr10	87861918	87862312	+
chr14	69739546	69739974	+
chr3	194158856	194159252	+
chr14	35932935	35933277	+
chr3	194935057	194935421	+
chr21	39579791	39580133	+
chr1	157400777	157401140	+
chr5	133242442	133242799	+
chr9	90755512	90755888	+
chr15	78101741	78102111	+
chr7	149287685	149288052	+
chr12	52860086	52860466	+
chr7	143223781	143224161	+
chr20	53959214	53959728	+
chr5	178213745	178214152	+
chr21	39527781	39528190	+
chr9	92152001	92152366	+
chr5	134637059	134637438	+
chr11	117197386	117197759	+
chr1	30302840	30303222	+
chr5	160065238	160065580	+
chr18	46374990	46375373	+
chr8	127800762	127801129	+
chr19	47079365	47079756	+
chr9	128772267	128772645	+
chr5	83714708	83715140	+
chr13	75704899	75705263	+
chr2	158885623	158885972	+
chr12	56333791	56334133	+
chr20	36460957	36461315	+
chr10	93466071	93466426	+
chr16	56353209	56353567	+
chr11	34002416	34002783	+
chr13	82323089	82323476	+
chr11	3476956	3477313	+
chr20	34549632	34550003	+
chr13	42968941	42969284	+
chr17	79031994	79032343	+
chr5	134246735	134247134	+
chr5	174935809	174936220	+
chr5	168348004	168348438	+
chr3	124586991	124587343	+
chr16	88739145	88739487	+
chr4	1783031	1783373	+
chr14	38662776	38663151	+
chr3	37595196	37595573	+
chr1	183881803	183882154	+
chr16	25119704	25120099	+
chr5	134020134	134020476	+
chr10	79289784	79290186	+
chr14	103698813	103699184	+
chr1	5597196	5597538	+
chr19	18058304	18058646	+
chr9	35349329	35349691	+
chr1	26354059	26354402	+
chr4	83012197	83012570	+
chr12	6221968	6222343	+
chr15	63379447	63379796	+
chr11	737965	738349	+
chr13	28564109	28564454	+
chr19	12783739	12784113	+
chr1	167671756	167672127	+
chr10	78763691	78764120	+
chr7	140509765	140510149	+
chr2	7378123	7378469	+
chr4	13262843	13263203	+
chr1	45568440	45568797	+
chr2	20675566	20675921	+
chr5	172731386	172731777	+
chr8	144390954	144391297	+
chr8	47380066	47380462	+
chr7	138564219	138564728	+
chr19	4084078	4084425	+
chr12	122035343	122035687	+
chr7	151819121	151819487	+
chr22	31248992	31249342	+
chr8	140148960	140149330	+
chr10	121994501	121994897	+
chr11	46288499	46288856	+
chr11	68342685	68343029	+
chr3	48620107	48620456	+
chr11	69654771	69655117	+
chr2	95525798	95526149	+
chr21	43929708	43930050	+
chr16	85437505	85437894	+
chr11	12517966	12518311	+
chr1	156284099	156284441	+
chr5	179519498	179519888	+
chr12	103930195	103930550	+
chr22	24196667	24197017	+
chr2	33599317	33599664	+
chr17	68424945	68425298	+
chr11	120316829	120317171	+
chr19	39539958	39540300	+
chr19	38383173	38383523	+
chr5	178262206	178262553	+
chr6	55157336	55157678	+
chr14	76690744	76691092	+
chr10	131098966	131099371	+
chr16	14974860	14975202	+
chr17	56172643	56172997	+
chr2	28436632	28436996	+
chr18	63074973	63075348	+
chr12	49688028	49688383	+
chr11	44577263	44577645	+
chr3	53800036	53800388	+
chr7	47575876	47576231	+
chr1	19786981	19787359	+
chr9	70480674	70481040	+
chr17	61788617	61789144	+
chr13	51674311	51674653	+
chr14	92880855	92881243	+
chr17	6374343	6374691	+
chr17	7839224	7839583	+
chr20	62482086	62482450	+
chr14	106843976	106844321	+
chr6	18425240	18425597	+
chr22	21796898	21797269	+
chr17	41417551	41417948	+
chr1	27144386	27144761	+
chr3	56811260	56811635	+
chr16	52621607	52621986	+
chr7	74464930	74465272	+
chr3	123621840	123622182	+
chr6	158339231	158339602	+
chr2	218271369	218271720	+
chr14	96194915	96195314	+
chr17	15651100	15651509	+
chr11	12687768	12688141	+
chr4	1246533	1246884	+
chr1	23957136	23957507	+
chr20	23350418	23350760	+
chr5	86461425	86461800	+
chr17	6552003	6552379	+
chr1	204443271	204443618	+
chr18	9133186	9133581	+
chr22	21583396	21583771	+
chr5	150783468	150783858	+
chr20	33796560	33796919	+
chr12	42757007	42757366	+
chr10	23742814	23743185	+
chr15	22895472	22895827	+
chr2	132430513	132430883	+
chr10	101219067	101219418	+
chr12	92929631	92929973	+
chr1	41789912	41790277	+
chr22	46749438	46749784	+
chr20	37823280	37823634	+
chr14	72776605	72776962	+
chr10	12605699	12606042	+
chr9	129482460	129482802	+
chr19	9054858	9055211	+
chr12	110345264	110345655	+
chr20	36861891	36862249	+
chr11	117941285	117941635	+
chr11	69894348	69894904	+
chr9	131092628	131092970	+
chr5	141785747	141786122	+
chr19	35479302	35479648	+
chr5	10288786	10289155	+
chr17	76264750	76265109	+
chr5	178530559	178530942	+
chr19	14537253	14537621	+
chr11	65651529	65651878	+
chr10	80468826	80469223	+
chr16	50668614	50668973	+
chr2	190418718	190419085	+
chr4	39446650	39446998	+
chr22	25478633	25479007	+
chr12	108107254	108107618	+
chr3	172722573	172722941	+
chr12	121799664	121800103	+
chr1	157198080	157198478	+
chr4	87120845	87121219	+
chr22	24521702	24522101	+
chr22	23856706	23857075	+
chr19	45123327	45123669	+
chr8	104470222	104470578	+
chr10	69458737	69459112	+
chr5	151075794	151076136	+
chr3	180295820	180296194	+
chr2	120291336	120291716	+
chr11	72777877	72778266	+
chr17	81329462	81329812	+
chr1	89808521	89808917	+
chr3	194056711	194057054	+
chr17	77769747	77770110	+
chr8	101368803	101369199	+
chr5	140369471	140369853	+
chr17	79005338	79005680	+
chr22	46596855	46597218	+
chr11	69967559	69967962	+
chr14	77111077	77111437	+
chr10	12785562	12785906	+
chr1	10776499	10776841	+
chr17	44112897	44113285	+
chr9	132807064	132807417	+
chr1	154414229	154414581	+
chr10	73888461	73888810	+
chr3	101848878	101849234	+
chr19	12035666	12036008	+
chr17	50532533	50532875	+
chr16	66296099	66296441	+
chr5	170783493	170783877	+
chr6	3431995	3432351	+
chr2	222882527	222882871	+
chr16	3045330	3045707	+
chrX	131841451	131841793	+
chr7	6842639	6842995	+
chr19	4388757	4389106	+
chr10	69360717	69361065	+
chr3	15327326	15327681	+
chr22	41672777	41673180	+
chr11	63847306	63847672	+
chr11	126080195	126080595	+
chr8	128088686	128089036	+
chr7	155921951	155922320	+
chr7	30166090	30166477	+
chr22	36870225	36870604	+
chr6	108739548	108739891	+
chr19	39167545	39167887	+
chr7	106058426	106058781	+
chr1	109773641	109774011	+
chr1	201399474	201399822	+
chr5	171336486	171336846	+
chr12	124359590	124359932	+
chr10	46524055	46524411	+
chr11	72025065	72025411	+
chr11	7671337	7671728	+
chr10	102198661	102199091	+
chr14	35342471	35342820	+
chr16	85720131	85720478	+
chr3	136804166	136804631	+
chr1	3708929	3709281	+
chr17	17686229	17686604	+
chr19	43455709	43456081	+
chrUn_KI270442v1	231201	231561	+
chr2	29806412	29806790	+
chr10	110430942	110431296	+
chr12	13135643	13136015	+
chr11	65442197	65442580	+
chr20	36153654	36154002	+
chr12	48995504	48995851	+
chr1	153222991	153223390	+
chr8	102537520	102537906	+
chr16	85353858	85354200	+
chr21	41322187	41322546	+
chr16	87945768	87946124	+
chr16	85570456	85570798	+
chr12	132494257	132494618	+
chr8	98167013	98167356	+
chr17	74968373	74968718	+
chr5	180861339	180861719	+
chr3	157499421	157499779	+
chr13	27383143	27383500	+
chr16	4200100	4200536	+
chr20	842258	842600	+
chr7	1558982	1559356	+
chr19	19063504	19063861	+
chr6	43780966	43781308	+
chr21	32393446	32393805	+
chr5	174776949	174777369	+
chr2	64338139	64338490	+
chr3	153161263	153161623	+
chr20	45993485	45993827	+
chr21	42044887	42045229	+
chr7	128457432	128457781	+
chr14	43651364	43651777	+
chr12	6065193	6065610	+
chr3	64104468	64104829	+
chr6	42227465	42227913	+
chr15	89958047	89958389	+
chr11	67674615	67674957	+
chr1	19582145	19582544	+
chr19	45450874	45451233	+
chr12	109915135	109915498	+
chr19	14061934	14062276	+
chr1	35575089	35575474	+
chr1	46171831	46172215	+
chr1	145877941	145878458	+
chr5	168365648	168366025	+
chr11	47947181	47947564	+
chr16	20388879	20389282	+
chr3	194682577	194682975	+
chr9	135023439	135023826	+
chr11	11413700	11414099	+
chr12	68800190	68800587	+
chr6	35925967	35926320	+
chr3	158744014	158744412	+
chr14	76914718	76915060	+
chr1	15767935	15768366	+
chr10	34954182	34954524	+
chr10	15013539	15013925	+
chr5	177389705	177390051	+
chr16	4612965	4613311	+
chr3	167978045	167978398	+
chr3	183966254	183966604	+
chr16	85645245	85645587	+
chr19	44747479	44747823	+
chr12	5503771	5504128	+
chr3	129011438	129011788	+
chrX	119573925	119574274	+
chr11	16987197	16987577	+
chr3	75604303	75604700	+
chr3	47433801	47434188	+
chr1	226133070	226133453	+
chr2	85517067	85517409	+
chr4	152307642	152308033	+
chr10	520411	520806	+
chr15	40103536	40103905	+
chr10	88851644	88852015	+
chr14	61388230	61388589	+
chr15	55768888	55769230	+
chr14	59188747	59189098	+
chr12	120469331	120469688	+
chr19	8207983	8208377	+
chr11	67630353	67630695	+
chr3	196660505	196660847	+
chr2	96144169	96144531	+
chr11	71745672	71746014	+
chr2	190980096	190980454	+
chr17	39675066	39675413	+
chr5	67964112	67964494	+
chr19	12786549	12786891	+
chr2	218444742	218445115	+
chr5	172688907	172689302	+
chr11	118870048	118870456	+
chr19	5261256	5261610	+
chr12	31217372	31217796	+
chr6	57316585	57317012	+
chr20	53979267	53979723	+
chr9	113580599	113580941	+
chr20	62232240	62232582	+
chr11	112620573	112620942	+
chr15	85825703	85826050	+
chr1	21626769	21627161	+
chr8	133620835	133621231	+
chr8	143382628	143382970	+
chr7	56076671	56077059	+
chr8	133249726	133250078	+
chr12	1830999	1831341	+
chr20	63538741	63539097	+
chr17	41536032	41536374	+
chr6	100454121	100454483	+
chr20	54070610	54070952	+
chr13	21477066	21477408	+
chr20	62766706	62767049	+
chr3	61706469	61706819	+
chr19	45799582	45799935	+
chr5	71577901	71578262	+
chr17	43212993	43213374	+
chr12	119974331	119974745	+
chr13	24127098	24127461	+
chr18	46273830	46274192	+
chr7	6953821	6954174	+
chr20	56875025	56875442	+
chr15	79314844	79315241	+
chr1	110131527	110131885	+
chr7	30740800	30741142	+
chr3	184315274	184315636	+
chrX	153928434	153928792	+
chr1	58620274	58620674	+
chr22	29581806	29582155	+
chr9	131397157	131397524	+
chr20	50360096	50360438	+
chr5	57034564	57034943	+
chr2	87395784	87396173	+
chr1	16613496	16613883	+
chrX	119656317	119656676	+
chr16	85031377	85031782	+
chr17	79738993	79739358	+
chrX	37036684	37037135	+
chr19	13803087	13803429	+
chr11	76096586	76096977	+
chr17	61755202	61755602	+
chr11	46351060	46351493	+
chr10	26945992	26946361	+
chr5	139643094	139643436	+
chrX	120603817	120604171	+
chr16	57992884	57993253	+
chr21	41704173	41704542	+
chr6	169933320	169933662	+
chr9	134412419	134412761	+
chr11	64842729	64843074	+
chr1	226697871	226698285	+
chr12	8285723	8286080	+
chr3	170869604	170869951	+
chr11	47213023	47213367	+
chrX	152895643	152896009	+
chr19	13007526	13007944	+
chr22	23177222	23177648	+
chr11	75343529	75343940	+
chr19	11581096	11581507	+
chr20	35092821	35093174	+
chr11	61502908	61503273	+
chr13	30486443	30486786	+
chr9	77663806	77664174	+
chr6	39200502	39200862	+
chr7	76293658	76294043	+
chr1	27008042	27008458	+
chr4	2907928	2908270	+
chr1	144101330	144101726	+
chr21	44765432	44765831	+
chr9	136804389	136804731	+
chr5	174918195	174918551	+
chr19	49672104	49672484	+
chr11	73194568	73194937	+
chr17	45430748	45431095	+
chr12	114711792	114712208	+
chr1	1504805	1505149	+
chr17	61803050	61803626	+
chr17	63428262	63428656	+
chr7	97024775	97025117	+
chr12	122836114	122836473	+
chr4	55360955	55361429	+
chr12	123365244	123365598	+
chr1	156153385	156153732	+
chr10	119539146	119539567	+
chr11	71911899	71912282	+
chr5	77861607	77861965	+
chr13	113013315	113013696	+
chr7	138773910	138774252	+
chr20	24930385	24930764	+
chr18	37251780	37252137	+
chr20	54034986	54035444	+
chr7	36390197	36390545	+
chr22	31313392	31313734	+
chr1	93579747	93580154	+
chr15	85789154	85789503	+
chr1	233614978	233615339	+
chr22	29470485	29470845	+
chr9	133782461	133782817	+
chr20	19047620	19047967	+
chrX	23504194	23504544	+
chr12	115473283	115473703	+
chr11	126405389	126405747	+
chr4	17585910	17586312	+
chr1	109113625	109113994	+
chr15	69035269	69035633	+
chr6	10412863	10413219	+
chr7	124765993	124766341	+
chr12	47754804	47755168	+
chr8	142679744	142680156	+
chr8	66713779	66714147	+
chr16	80718484	80718826	+
chrX	153722854	153723220	+
chr7	156554537	156554914	+
chr14	73760102	73760453	+
chr14	69002113	69002512	+
chr16	85707575	85708032	+
chr19	46731083	46731457	+
chr10	11687820	11688162	+
chr7	151851121	151851481	+
chr16	70715070	70715441	+
chr1	166603398	166603759	+
chr10	24886295	24886637	+
chr6	30095496	30095945	+
chr10	49419019	49419377	+
chr14	99566017	99566360	+
chr20	23100393	23100892	+
chr11	825896	826250	+
chr17	39812512	39812900	+
chr1	200477780	200478197	+
chr16	21159626	21159968	+
chr3	169894973	169895347	+
chr1	110116860	110117277	+
chr19	1415018	1415360	+
chr14	51564993	51565357	+
chr11	75790920	75791283	+
chr14	61526403	61526748	+
chr3	9314905	9315307	+
chr3	197651841	197652183	+
chr5	38636627	38636981	+
chr1	159945997	159946339	+
chr22	19962952	19963302	+
chr3	52318214	52318562	+
chr12	115385154	115385540	+
chr6	50843921	50844278	+
chr1	160214751	160215112	+
chr16	70707182	70707553	+
chr11	64876837	64877469	+
chr17	68229192	68229598	+
chr2	42562475	42562817	+
chr12	47722472	47722858	+
chr10	104314603	104314966	+
chr12	53952988	53953368	+
chr18	48453440	48453790	+
chr12	95858572	95858979	+
chr8	101603572	101603919	+
chr1	32332355	32332728	+
chr20	32040727	32041076	+
chr3	107992986	107993328	+
chr16	19395913	19396255	+
chr3	119257594	119257984	+
chr11	1083603	1083969	+
chr3	170651309	170651708	+
chr17	68492025	68492409	+
chr17	4638793	4639135	+
chr4	2743183	2743558	+
chrX	110012825	110013167	+
chr19	44776386	44776728	+
chr9	63817682	63818024	+
chr1	168098589	168099040	+
chr11	71889482	71889824	+
chr7	100582280	100582625	+
chr10	51074525	51074883	+
chr5	180085162	180085516	+
chr17	67755886	67756235	+
chr2	26606812	26607176	+
chr8	133725225	133725582	+
chr15	82942571	82942958	+
chr22	41003107	41003449	+
chr12	92144513	92144867	+
chr11	69106423	69106765	+
chr15	90046847	90047190	+
chr17	72463304	72463653	+
chr3	150344968	150345313	+
chr22	50282452	50282799	+
chr13	108911844	108912188	+
chr14	105467226	105467568	+
chr20	57071437	57071792	+
chr6	66985871	66986232	+
chr17	3959407	3959761	+
chr10	7233686	7234041	+
chr6	51453820	51454166	+
chr8	100881924	100882312	+
chr6	142845584	142845928	+
chr2	160225817	160226247	+
chr2	135074151	135074558	+
chr4	147732857	147733227	+
chr2	27356983	27357342	+
chr1	117590224	117590582	+
chr10	124864311	124864693	+
chr10	98363224	98363578	+
chr13	98484902	98485250	+
chr6	41577951	41578313	+
chr11	66347947	66348428	+
chr16	75096741	75097083	+
chr16	86193841	86194183	+
chr1	40922969	40923357	+
chr14	105481831	105482199	+
chr7	105313923	105314297	+
chr4	153507667	153508030	+
chr3	65483443	65483850	+
chr22	37606947	37607301	+
chr19	55257463	55257832	+
chr11	59756818	59757210	+
chr18	77089165	77089524	+
chr11	63839819	63840203	+
chr14	67392143	67392492	+
chr14	91127469	91127829	+
chr9	133485156	133485502	+
chr1	212466885	212467327	+
chr8	127788681	127789086	+
chr22	31343324	31343666	+
chr6	26596569	26596951	+
chr3	14114292	14114683	+
chr3	192851941	192852309	+
chr15	34360362	34360742	+
chr7	101608805	101609147	+
chr16	53780068	53780410	+
chr17	57016684	57017159	+
chr16	3642660	3643002	+
chr22	37784747	37785104	+
chr17	31655000	31655380	+
chr1	118635869	118636307	+
chr5	71631236	71631690	+
chr22	30212607	30212982	+
chr7	73916493	73916856	+
chr12	6278103	6278445	+
chr12	45728638	45729004	+
chr17	46944813	46945159	+
chr18	24023411	24023801	+
chr20	32744959	32745308	+
chr7	105648608	105648995	+
chr2	128305160	128305559	+
chr20	54201014	54201365	+
chr9	36433415	36433762	+
chr4	128228168	128228531	+
chr17	45131560	45131932	+
chr10	121245752	121246206	+
chr13	114078464	114078841	+
chr8	127624959	127625322	+
chr10	80100905	80101247	+
chr19	5298329	5298682	+
chr19	47096292	47096634	+
chr9	125549544	125549889	+
chr19	8204977	8205355	+
chr5	139384376	139384739	+
chr3	46982144	46982508	+
chr21	41024378	41024831	+
chr19	16048457	16048903	+
chr14	89214195	89214649	+
chr22	23893999	23894369	+
chr20	47493134	47493478	+
chr12	111758201	111758543	+
chrX	24491694	24492073	+
chr9	34372660	34373002	+
chr5	132963824	132964166	+
chr2	96897756	96898107	+
chr6	168037807	168038213	+
chr12	29380414	29380779	+
chr2	102488158	102488539	+
chr19	571040	571399	+
chr16	14309524	14309866	+
chr10	102634653	102635024	+
chr6	158781382	158781726	+
chr17	83174318	83174735	+
chr1	115194650	115195015	+
chr5	39100977	39101340	+
chr9	37403849	37404191	+
chr9	129026550	129026892	+
chr5	154296635	154297049	+
chr8	67063999	67064368	+
chr22	20606328	20606701	+
chr3	129634110	129634454	+
chr17	4560484	4560828	+
chr17	36920036	36920378	+
chr14	56754983	56755328	+
chr20	51142513	51142921	+
chr1	206521230	206521584	+
chr17	8397688	8398042	+
chr3	129507517	129507873	+
chr7	98797063	98797423	+
chr2	120011303	120011708	+
chr1	179586603	179586982	+
chr19	15195707	15196054	+
chr22	45896502	45896844	+
chr22	24303330	24303686	+
chr1	3337236	3337597	+
chr3	121096978	121097358	+
chr1	201346394	201346780	+
chr16	691290	691806	+
chr3	33097502	33097844	+
chr12	120929207	120929574	+
chrX	110945169	110945548	+
chr11	1830864	1831264	+
chr16	83803879	83804280	+
chr11	67978774	67979118	+
chr2	97347887	97348229	+
chr5	180117065	180117453	+
chr10	110408291	110408693	+
chr16	2992629	2993020	+
chr2	47339970	47340317	+
chr2	73983622	73983964	+
chr21	14114282	14114700	+
chr19	5132264	5132608	+
chr7	156105841	156106210	+
chr5	119420252	119420595	+
chr19	58513602	58514044	+
chr11	76788585	76788941	+
chr11	7597729	7598071	+
chr4	133910176	133910573	+
chr1	204080423	204080766	+
chr3	170049694	170050105	+
chr9	81690485	81690890	+
chr9	90227040	90227382	+
chr2	38096130	38096623	+
chr19	39407479	39407841	+
chr7	132251348	132251719	+
chr7	101182564	101182906	+
chr20	41769614	41770016	+
chr13	21124788	21125144	+
chr6	148405889	148406254	+
chr22	44756017	44756385	+
chr17	82104023	82104365	+
chr1	21634015	21634366	+
chr14	36856208	36856629	+
chr17	76262731	76263116	+
chr3	108114648	108115053	+
chr22	27377461	27377823	+
chr10	103069579	103069938	+
chr17	18087798	18088144	+
chr8	109975474	109975934	+
chr20	33732772	33733163	+
chr16	88259258	88259603	+
chr3	3636772	3637131	+
chr10	60810439	60810799	+
chr8	127891754	127892111	+
chr11	4192794	4193154	+
chr19	50215234	50215576	+
chr3	48465490	48465856	+
chr3	17745343	17745732	+
chr5	2806270	2806626	+
chr14	68590189	68590546	+
chr5	35213675	35214036	+
chr8	142728309	142728712	+
chr20	54803327	54803742	+
chr14	61438799	61439185	+
chr1	219174916	219175324	+
chr17	62860769	62861280	+
chr18	75827663	75828041	+
chr18	76580296	76580651	+
chr1	20137105	20137468	+
chr2	235544514	235544901	+
chr17	82153070	82153425	+
chr3	154181384	154181800	+
chr5	151134293	151134649	+
chr15	57591659	57592001	+
chr1	8070379	8070777	+
chr19	38058425	38058779	+
chr15	72358909	72359307	+
chr20	54123664	54124006	+
chr12	53252515	53252857	+
chr2	132268449	132268796	+
chrX	154121893	154122253	+
chr19	19139685	19140031	+
chr6	42122766	42123110	+
chr10	119176889	119177298	+
chr7	35800353	35800819	+
chr3	13229548	13229897	+
chr12	116697978	116698396	+
chr21	34877494	34877873	+
chr9	129382916	129383258	+
chr21	42056940	42057290	+
chr3	155730891	155731234	+
chrX	39895088	39895478	+
chr4	82677283	82677635	+
chr1	155129822	155130200	+
chr18	23259808	23260156	+
chr11	67248601	67248948	+
chr9	89999202	89999544	+
chr17	46972316	46972688	+
chr9	98772979	98773342	+
chr7	158278889	158279285	+
chr12	93081863	93082208	+
chr8	143905963	143906305	+
chr13	100594751	100595130	+
chr22	43346356	43346714	+
chr1	153365395	153365810	+
chr3	13111257	13111599	+
chr17	15910799	15911151	+
chr20	48686342	48686690	+
chr1	145964606	145964978	+
chr8	101437100	101437446	+
chr3	39141165	39141508	+
chr17	7141908	7142331	+
chr6	43147708	43148059	+
chr19	39160375	39160717	+
chr1	204226401	204226743	+
chr7	129796378	129796757	+
chr14	24141474	24141826	+
chr22	49487935	49488281	+
chr20	54510565	54510918	+
chr16	68722313	68722680	+
chr22	21951967	21952326	+
chr9	98802049	98802454	+
chr5	142982109	142982651	+
chr11	75462806	75463167	+
chr1	6058991	6059345	+
chr20	50670621	50670963	+
chr6	158002319	158002678	+
chr8	89849196	89849625	+
chr11	44978975	44979352	+
chr14	23569506	23569855	+
chr12	67519840	67520194	+
chr11	61595387	61595738	+
chr4	782393	782741	+
chr10	73601531	73601937	+
chr4	184287829	184288183	+
chr9	126662337	126662697	+
chr8	95192992	95193344	+
chr1	106659890	106660234	+
chr11	61626762	61627113	+
chr1	206586816	206587251	+
chr10	11874473	11874876	+
chr1	31511090	31511473	+
chr5	150500837	150501225	+
chrX	53714465	53714817	+
chr8	98085554	98085938	+
chr12	6383896	6384241	+
chr4	9102497	9102862	+
chr3	185654662	185655022	+
chr14	51751934	51752285	+
chr12	117062603	117062961	+
chr6	31622619	31623009	+
chr17	41965877	41966230	+
chr16	86726358	86726719	+
chr19	13154831	13155173	+
chr3	47394434	47394813	+
chr21	44901418	44901760	+
chr20	58856041	58856383	+
chr18	22044457	22044837	+
chr3	48978176	48978522	+
chr16	88764959	88765301	+
chr11	126365400	126365743	+
chr8	111152485	111152881	+
chr16	72997021	72997432	+
chr8	37302108	37302539	+
chr4	3827540	3827890	+
chr6	154623987	154624388	+
chr1	51228505	51228910	+
chr3	42507275	42507620	+
chr2	10774018	10774360	+
chr9	127561523	127561934	+
chr22	15777922	15778274	+
chr17	49585619	49585997	+
chr10	35306953	35307324	+
chr3	122443801	122444201	+
chr7	34840217	34840670	+
chr9	108710437	108710779	+
chr20	35454539	35454900	+
chr12	109783893	109784239	+
chr10	114519751	114520140	+
chr5	55218999	55219390	+
chr19	40718826	40719168	+
chr17	28724142	28724517	+
chr3	13524494	13524872	+
chr8	142788332	142788675	+
chr2	85590923	85591313	+
chr14	65070343	65070701	+
chr2	64865157	64865548	+
chr9	134515384	134515734	+
chr12	75720865	75721250	+
chr16	46900539	46900897	+
chr10	43350135	43350479	+
chr4	7972732	7973074	+
chr22	19743719	19744071	+
chr14	53103991	53104348	+
chr9	88256235	88256605	+
chr16	85819215	85819582	+
chr2	95313449	95313791	+
chr2	96872877	96873270	+
chr5	68295854	68296214	+
chr7	135877823	135878191	+
chr12	104411707	104412172	+
chr4	56681196	56681604	+
chr17	19030077	19030419	+
chr10	73876016	73876378	+
chr9	128298807	128299157	+
chr14	96117139	96117567	+
chr14	77007912	77008254	+
chrUn_GL000220v1	142745	143087	+
chr7	67392560	67392990	+
chr11	73269757	73270143	+
chr1	145155997	145156339	+
chr5	174057560	174057968	+
chr14	50001005	50001366	+
chr3	11736750	11737144	+
chr14	69457571	69457960	+
chr17	80225333	80225741	+
chr16	67926250	67926685	+
chr7	6373760	6374102	+
chr5	150628987	150629480	+
chr6	10163182	10163524	+
chr19	48752988	48753330	+
chr19	6333516	6333858	+
chr7	47475804	47476151	+
chrX	1243180	1243577	+
chr16	30659900	30660279	+
chr18	26720013	26720402	+
chr5	150486613	150486959	+
chrX	154541100	154541511	+
chr16	12654914	12655263	+
chr9	12955849	12956235	+
chr6	37808213	37808571	+
chr6	106773470	106773855	+
chr1	147237454	147237832	+
chr11	77088630	77088983	+
chr1	232260883	232261240	+
chr20	48417137	48417496	+
chr11	62909337	62909679	+
chr13	40921762	40922129	+
chr22	20799531	20799875	+
chr14	92793794	92794148	+
chr22	45919493	45919835	+
chr17	82839762	82840265	+
chr7	107169707	107170122	+
chr1	109789041	109789406	+
chr3	64344850	64345194	+
chr1	56578195	56578548	+
chr2	236856146	236856636	+
chr17	82874439	82874798	+
chr14	58832036	58832382	+
chr1	19010556	19010898	+
chr19	23273860	23274215	+
chr14	61514009	61514387	+
chr15	70324274	70324626	+
chr22	30291029	30291371	+
chr7	4824979	4825335	+
chr20	37279252	37279614	+
chr7	50771307	50771717	+
chr6	43798844	43799251	+
chr6	3378814	3379195	+
chr9	84789372	84789754	+
chr5	179051810	179052176	+
chr18	75983841	75984266	+
chr17	41786920	41787295	+
chr21	44836543	44836960	+
chr20	2768381	2768734	+
chr19	39131069	39131443	+
chr4	7533300	7533650	+
chr9	114483552	114483950	+
chr7	130298898	130299274	+
chr21	45069935	45070308	+
chr20	33651044	33651386	+
chr1	205805290	205805664	+
chr15	62112536	62112962	+
chr5	173792823	173793174	+
chr1	8489901	8490396	+
chr1	206470032	206470392	+
chr7	112939710	112940076	+
chr14	75572156	75572538	+
chr15	52824599	52824974	+
chr9	89440840	89441198	+
chr15	40335095	40335472	+
chr1_KI270712v1_random	59081	59426	+
chr3	196142319	196142666	+
chr17	50534256	50534598	+
chr3	126476357	126476699	+
chr4	617603	618045	+
chr7	131347198	131347576	+
chr6	168342721	168343092	+
chr14	67547193	67547566	+
chr20	48102093	48102496	+
chr9	134299827	134300169	+
chr8	89901021	89901390	+
chr1	225772369	225772725	+
chr11	79471173	79471516	+
chr3	177521291	177521651	+
chr19	46224763	46225178	+
chr16	2714424	2714775	+
chr20	25339647	25339989	+
chr17	77270039	77270400	+
chr21	41657121	41657492	+
chr9	93342424	93342768	+
chr16	56806978	56807345	+
chr8	140096805	140097150	+
chr12	34163398	34163781	+
chr1	117122406	117122785	+
chr15	78929932	78930344	+
chr9	134389013	134389376	+
chr11	73227871	73228214	+
chr16	14997702	14998044	+
chr1	117268992	117269377	+
chr14	97776932	97777274	+
chr3	124299027	124299369	+
chr18	9709486	9709931	+
chr20	19935897	19936244	+
chr8	127807994	127808397	+
chr12	56103908	56104268	+
chr12	107450554	107450897	+
chr3	141455724	141456199	+
chr19	1569422	1569801	+
chr2	113176669	113177080	+
chr7	155281480	155281852	+
chr9	136994244	136994586	+
chr9	123513488	123513894	+
chr8	125475469	125475833	+
chr14	23413918	23414260	+
chr20	54076427	54076826	+
chr14	55122551	55122946	+
chr1	206112899	206113342	+
chr13	22979157	22979558	+
chr16	85384701	85385173	+
chr8	112500760	112501150	+
chr4	83657306	83657724	+
chr11	124817081	124817431	+
chr19	46373562	46373914	+
chr12	130818337	130818691	+
chr11	62543809	62544228	+
chr12	69936229	69936596	+
chr6	11093300	11093674	+
chr13	47109980	47110439	+
chr7	6485176	6485592	+
chr8	109691565	109691917	+
chr12	62434761	62435112	+
chr9	134357042	134357384	+
chr10	34973746	34974099	+
chr8	141192949	141193330	+
chr1	147670137	147670599	+
chr6	15251272	15251880	+
chr3	52219294	52219653	+
chr2	95274294	95274637	+
chr5	140152248	140152590	+
chr16	29725074	29725508	+
chr9	134378926	134379348	+
chr10	34728897	34729278	+
chr2	216626204	216626561	+
chr12	121233207	121233607	+
chr5	112921984	112922335	+
chr16	71352	71699	+
chr17	77591367	77591737	+
chr12	86668977	86669321	+
chr19	3713276	3713640	+
chr1	151733199	151733593	+
chr2	100887747	100888096	+
chr15	40155218	40155560	+
chr8	124138044	124138433	+
chr3	134350917	134351298	+
chr11	75334574	75334962	+
chr12	120228890	120229232	+
chr7	92473868	92474298	+
chr7	101590305	101590649	+
chr4	6773200	6773570	+
chr7	23844875	23845244	+
chr3	196135844	196136500	+
chr9	34622369	34622728	+
chr2	235201798	235202184	+
chr20	50237414	50237795	+
chr3	194141601	194141950	+
chr19	38299031	38299405	+
chr12	1836853	1837198	+
chr2	65309659	65310016	+
chr3	150786573	150786918	+
chr2	16617258	16617646	+
chr3	126130026	126130390	+
chr21	33404570	33404924	+
chr17	50915163	50915523	+
chr7	155445671	155446037	+
chr12	52194142	52194535	+
chr11	34513632	34513989	+
chr18	80210286	80210674	+
chr17	59347992	59348396	+
chr6	122692048	122692405	+
chr1	207751732	207752076	+
chr19	516497	516909	+
chr6	157986082	157986429	+
chr15	89751760	89752141	+
chr5	127756290	127756681	+
chr1	156060927	156061273	+
chr9	89664936	89665278	+
chr4	53644578	53644975	+
chr2	218282710	218283052	+
chr2	75154025	75154376	+
chr16	70594585	70594959	+
chr6	125154848	125155196	+
chr12	53804367	53804712	+
chr6	96724603	96724985	+
chr16	10883073	10883417	+
chr17	82858385	82858727	+
chr6	80004229	80004588	+
chr2	127208514	127208962	+
chr6	19892220	19892571	+
chr17	62111309	62111783	+
chr16	70065768	70066132	+
chr4	86453746	86454125	+
chr11	76781903	76782245	+
chr8	53734774	53735237	+
chr13	20391498	20391846	+
chrX	108641579	108641942	+
chr16	57392725	57393122	+
chr9	128416071	128416450	+
chr12	57213764	57214132	+
chr10	97542144	97542552	+
chr16	1296747	1297210	+
chr17	45790548	45790899	+
chr15	45279032	45279440	+
chr6	5034788	5035141	+
chr6	167750956	167751379	+
chr9	71911244	71911641	+
chr7	106071382	106071735	+
chr8	139405126	139405470	+
chr22	45911615	45911967	+
chr19	33310821	33311255	+
chr3	195012053	195012481	+
chr8	12688659	12689018	+
chr17	63838540	63838882	+
chr22	19687735	19688118	+
chr16	56284515	56284870	+
chr22	28818522	28818864	+
chr1	11969237	11969629	+
chr19	46796185	46796555	+
chr11	118076831	118077200	+
chr7	151552423	151552765	+
chr2	219249048	219249403	+
chr11	61695381	61695747	+
chr10	77857287	77857629	+
chr1	212608472	212608814	+
chr16	10578646	10579014	+
chr14	104800872	104801214	+
chr10	110840390	110840792	+
chr17	78934040	78934422	+
chr9	137173153	137173495	+
chr19	4800866	4801211	+
chr14	95197606	95197961	+
chr6	150126727	150127109	+
chr7	43990164	43990506	+
chr9	110208055	110208397	+
chr3	184443788	184444213	+
chr22	41261928	41262313	+
chr9	113341620	113341997	+
chr1	161038190	161038532	+
chr16	57620388	57620742	+
chr21	45357458	45357848	+
chr6	167815539	167815900	+
chr1	109263685	109264027	+
chr1	204380444	204380786	+
chr19	23822655	23823055	+
chr2	86072234	86072706	+
chr11	70067965	70068377	+
chr7	622000	622348	+
chr3	165169419	165169833	+
chr2	190718826	190719179	+
chr4	129747758	129748121	+
chr1	17529390	17529733	+
chr2	27422061	27422433	+
chr22	24594586	24594928	+
chr9	129885796	129886143	+
chr12	53983590	53983952	+
chr3	72628130	72628484	+
chr2	118321789	118322159	+
chr14	68659035	68659377	+
chr17	81722221	81722563	+
chr19	11924967	11925318	+
chr3	141952620	141953000	+
chr7	2689041	2689485	+
chr1	179094814	179095235	+
chr10	121509768	121510167	+
chr17	42054099	42054468	+
chr10	80078830	80079172	+
chr11	47194130	47194506	+
chr6	35486231	35486574	+
chr21	41364310	41364699	+
chr10	5551053	5551434	+
chr9	137227217	137227565	+
chr5	170387909	170388271	+
chr5	1864871	1865250	+
chr17	41972952	41973294	+
chr5	135325275	135325664	+
chr17	44775026	44775434	+
chr1	174022410	174022780	+
chr17	40551168	40551558	+
chr1	202132272	202132614	+
chr9	99371396	99371742	+
chr12	47247429	47247776	+
chr12	32942956	32943329	+
chr15	74842555	74842968	+
chr8	89856759	89857103	+
chr1	108533434	108533982	+
chr11	71256114	71256497	+
chr20	33576465	33576834	+
chr2	31011493	31011889	+
chr10	119669412	119669775	+
chr2	9830263	9830647	+
chr16	68744756	68745123	+
chr1	151739993	151740335	+
chr2	64323207	64323558	+
chr1	161013652	161013994	+
chr4	8945780	8946169	+
chr7	149734970	149735357	+
chr1	207864947	207865292	+
chr10	97337382	97337728	+
chr2	130987979	130988441	+
chr13	98650475	98650858	+
chr2	9644544	9644929	+
chr16	84725481	84725836	+
chr19	12294817	12295159	+
chr20	16760455	16760797	+
chr6	31718279	31718654	+
chr16	50718998	50719363	+
chr1	206463913	206464302	+
chr15	90479732	90480086	+
chr6	37307627	37308001	+
chr18	23331296	23331638	+
chr3	120682439	120682805	+
chr6	27548432	27548832	+
chr7	158816292	158816671	+
chr1	184432962	184433324	+
chr1	80594056	80594430	+
chr17	80169801	80170170	+
chr3	42901062	42901448	+
chr1	44814942	44815333	+
chr1	150568200	150568571	+
chr17	38703803	38704160	+
chr14	59361455	59361812	+
chr14	64716746	64717110	+
chr19	38263922	38264280	+
chr22	37326778	37327130	+
chr15	50205811	50206180	+
chr20	54339111	54339524	+
chr20	41159501	41159861	+
chr7	20329653	20330017	+
chr7	1516626	1517013	+
chr17	7403931	7404287	+
chr1	111420377	111420770	+
chr4	37991999	37992351	+
chr11	77074143	77074493	+
chr3	108053064	108053463	+
chr11	45408852	45409364	+
chr5	141866000	141866342	+
chr1	116666805	116667185	+
chr16	20901599	20901981	+
chr19	44671532	44671974	+
chr7	4831680	4832100	+
chr6	170561628	170562029	+
chr15	41838355	41838698	+
chr9	94950346	94950817	+
chr19	7894858	7895216	+
chr21	42337966	42338322	+
chr5	58844370	58844730	+
chr5	79256613	79256970	+
chr12	56632371	56632718	+
chr14	97791905	97792266	+
chr6	30591005	30591378	+
chr13	41061654	41061996	+
chrX	150973414	150973770	+
chr2	96888506	96888848	+
chr11	70048739	70049082	+
chr1	38331838	38332189	+
chr11	64439143	64439648	+
chr10	25661652	25662057	+
chr15	92645422	92645802	+
chr1	6431041	6431399	+
chr12	100149305	100149689	+
chr2	113157061	113157437	+
chr17	68198089	68198431	+
chr11	955401	955815	+
chr6	39923428	39923770	+
chr10	546917	547300	+
chr16	11357567	11357931	+
chr5	149094993	149095367	+
chr12	69580702	69581118	+
chr8	1260907	1261324	+
chr1	117209085	117209450	+
chr4	140373190	140373564	+
chr9	132308919	132309304	+
chr10	87008353	87008697	+
chr9	137223600	137223948	+
chr17	5111815	5112232	+
chr4	8260758	8261110	+
chr6	53723178	53723607	+
chr2	208253933	208254300	+
chr2	20113960	20114333	+
chr4	8194369	8194739	+
[truncated: 1,414 more rows]

## Sheet: Sheet1
	baseMean	log2FoldChange	lfcSE	pvalue	padj	Gene.Symbol
ENSG00000230368	6.89898	6.03846	1.38286	2.7614e-08	8.94397e-06	FAM41C
ENSG00000184678	882.464	0.614875	0.146821	9.62216e-07	0.000181799	H2BC21
ENSG00000108219	920.012	-0.361929	0.0803167	9.90624e-07	0.000185236	TSPAN14
ENSG00000165272	170.983	0.899443	0.243509	1.64379e-06	0.000259262	AQP3
ENSG00000150893	6180.79	-0.475481	0.113016	2.0456e-06	0.000306637	FREM2
ENSG00000102962	11.7373	1.57162	0.777022	2.54699e-06	0.000352651	CCL22
ENSG00000065361	4136.31	-0.350073	0.0831909	3.44523e-06	0.000449566	ERBB3
ENSG00000058404	255.476	0.657435	0.179471	4.51074e-06	0.000576841	CAMK2B
ENSG00000172005	11.8623	1.39469	0.614644	5.9069e-06	0.000728839	MAL
ENSG00000235123	7623.54	0.490164	0.126825	6.08474e-06	0.000735767	DSCAM-AS1
ENSG00000164919	6707.3	0.449415	0.114806	6.329e-06	0.000760234	COX6C
ENSG00000113719	5208.57	-0.359691	0.0896563	6.60432e-06	0.000782935	ERGIC1
ENSG00000171855	20.354	1.33516	0.607278	8.28084e-06	0.000944641	IFNB1
ENSG00000162976	385.434	0.516903	0.141667	9.91665e-06	0.00109847	SLC66A3
ENSG00000101144	3277.39	-0.359321	0.0976436	1.76907e-05	0.00176304	BMP7
ENSG00000198369	1280.88	-0.30506	0.0821109	1.94318e-05	0.00192598	SPRED2
ENSG00000189050	601.199	0.435422	0.123623	1.99577e-05	0.00196735	RNFT1
ENSG00000049283	1258.92	-0.355901	0.0989904	2.22872e-05	0.00218511	EPN3
ENSG00000155918	4.87917	0.762695	1.44922	2.35859e-05	0.00230001	RAET1L
ENSG00000197308	48.1516	0.803601	0.297919	2.44629e-05	0.00237277	GATA3-AS1
ENSG00000138271	28.8107	1.07762	0.531057	2.91724e-05	0.00277031	GPR87
ENSG00000221866	43.8426	0.890672	0.393805	3.96327e-05	0.0036306	PLXNA4
ENSG00000198483	5.35502	0.576636	1.00172	4.50104e-05	0.00404158	ANKRD35
ENSG00000197110	12.4904	1.01953	0.674055	4.49564e-05	0.00404158	IFNL3
ENSG00000137747	620.676	-0.513325	0.174744	4.94458e-05	0.00429114	TMPRSS13
ENSG00000171617	311.707	0.507483	0.177792	5.91158e-05	0.00489609	ENC1
ENSG00000152818	645.182	-0.464717	0.157145	5.88226e-05	0.00489609	UTRN
ENSG00000141527	159.303	-0.493607	0.173221	6.3348e-05	0.00517571	CARD14
ENSG00000128268	31.5003	0.94059	0.53981	6.32471e-05	0.00517571	MGAT3
ENSG00000134996	1485.44	0.341256	0.11267	8.00991e-05	0.00626223	OSTF1
ENSG00000065320	326.251	-0.442185	0.156132	8.0959e-05	0.00630229	NTN1
ENSG00000273802	132.963	0.60983	0.255011	8.31668e-05	0.00644649	H2BC8
ENSG00000137936	195.453	0.502989	0.189216	8.48403e-05	0.00650322	BCAR3
ENSG00000157693	1133.44	-0.328431	0.11264	0.000102741	0.00760616	TMEM268
ENSG00000166426	178.9	-0.626151	0.287505	0.000108357	0.00798935	CRABP1
ENSG00000102886	453.379	0.446653	0.17095	0.000115891	0.00834326	GDPD3
ENSG00000168675	722.171	-0.448008	0.172008	0.000116837	0.00834326	LDLRAD4
ENSG00000125730	56.2338	0.689407	0.350454	0.000116344	0.00834326	C3
ENSG00000156011	332.869	-0.422841	0.159372	0.000118917	0.00845852	PSD3
ENSG00000012171	181.507	0.609219	0.307831	0.000154626	0.0105914	SEMA3B
ENSG00000178038	203.471	0.595442	0.296662	0.000156989	0.0106646	ALS2CL
ENSG00000204540	8.28492	0.628089	0.719842	0.000163405	0.0109043	PSORS1C1
ENSG00000143882	67.646	0.582779	0.289925	0.000164552	0.0109328	ATP6V1C2
ENSG00000107262	2357.4	0.259207	0.0944624	0.000167125	0.0110632	BAG1
ENSG00000161513	382.251	0.359332	0.14267	0.000186075	0.0119682	FDXR
ENSG00000170011	161.767	-0.569862	0.294078	0.000192052	0.0122656	MYRIP
ENSG00000182866	5.07358	0.327202	0.667385	0.000209506	0.0132405	LCK
ENSG00000135052	2248.39	-0.336818	0.137472	0.000223406	0.0139729	GOLM1
ENSG00000069849	2074.5	0.22584	0.0873666	0.000234003	0.0144855	ATP1B3
ENSG00000185303	11.8586	0.483151	0.686937	0.000236031	0.0145123	SFTPA2
ENSG00000100105	2414.63	-0.24568	0.0962799	0.000238026	0.0145364	PATZ1
ENSG00000114446	763.441	0.289737	0.119093	0.000261804	0.0156204	IFT57
ENSG00000084764	230.444	0.406816	0.186439	0.000268264	0.0158441	MAPRE3
ENSG00000148426	130.76	-0.5031	0.272184	0.000288582	0.0167846	PROSER2
ENSG00000164574	1089.5	-0.307704	0.138618	0.000353172	0.0199559	GALNT10
ENSG00000043039	146.349	0.424028	0.222198	0.000375189	0.0210687	BARX2
ENSG00000128165	714.66	-0.366314	0.183799	0.000417404	0.0229421	ADM2
ENSG00000254285	183.615	0.414357	0.22365	0.000423475	0.023066	KRT8P3
ENSG00000159640	14.9168	0.552963	0.589009	0.000436578	0.0234975	ACE
ENSG00000000938	3.83147	0.155705	0.546068	0.000459339	0.0245252	FGR
ENSG00000119986	238.104	0.329536	0.164446	0.000466539	0.024743	AVPI1
ENSG00000162734	2024.21	0.258518	0.123995	0.000497759	0.0262452	PEA15
ENSG00000147256	6.78711	0.229368	0.538091	0.000519333	0.0272245	ARHGAP36
ENSG00000111752	216.37	-0.368044	0.200427	0.000525333	0.0273439	PHC1
ENSG00000241878	1300	0.279119	0.139469	0.000542899	0.0279303	PISD
ENSG00000183044	6225.86	0.19293	0.0927361	0.000558741	0.0284675	ABAT
ENSG00000129353	1948.41	-0.229106	0.112166	0.000566376	0.0287757	SLC44A2
ENSG00000198879	246.605	-0.396489	0.233324	0.000568652	0.0288106	SFMBT2
ENSG00000182197	516.447	-0.368961	0.209494	0.000585014	0.0293933	EXT1
ENSG00000127124	347.558	-0.336886	0.184358	0.0005992	0.0299402	HIVEP3
ENSG00000143198	859.282	0.214651	0.108196	0.000639424	0.0310935	MGST3
ENSG00000110851	2289.94	-0.183394	0.0916506	0.000642397	0.0311545	PRDM4
ENSG00000170379	56.7974	0.494203	0.419315	0.000644957	0.0311953	TCAF2
ENSG00000221955	224.604	-0.27953	0.149967	0.000678437	0.0323829	SLC12A8
ENSG00000115641	150.893	0.384025	0.238942	0.000683494	0.0325386	FHL2
ENSG00000157625	506.499	-0.245558	0.129641	0.000701602	0.0331637	TAB3
ENSG00000246705	1099.49	0.249474	0.132588	0.000710289	0.0333762	H2AJ
ENSG00000116117	176.561	-0.332027	0.194821	0.000737261	0.0343765	PARD3B
ENSG00000180573	516.202	0.36942	0.231867	0.000744065	0.0345665	H2AC6
ENSG00000075035	5.2243	0.226447	0.51152	0.00075432	0.0349027	WSCD2
ENSG00000198805	1941.99	0.225772	0.120989	0.000765272	0.0352297	PNP
ENSG00000119630	7.95735	0.36664	0.56784	0.00077641	0.0355619	PGF
ENSG00000117592	5648.47	0.145886	0.0780709	0.000797309	0.0362446	PRDX6
ENSG00000147202	424.408	-0.256617	0.142365	0.000797035	0.0362446	DIAPH2
ENSG00000177465	233.937	0.289556	0.166256	0.000804502	0.0364802	ACOT4
ENSG00000108639	4482.93	-0.186785	0.100165	0.000808594	0.0365742	SYNGR2
ENSG00000169245	16.9229	0.346834	0.557282	0.000849623	0.0379036	CXCL10
ENSG00000123453	18.243	-0.448777	0.493828	0.000874842	0.0388919	SARDH
ENSG00000077044	445.162	-0.234575	0.13328	0.000900823	0.0398515	DGKD
ENSG00000110436	507.352	-0.330081	0.209162	0.000900067	0.0398515	SLC1A2
ENSG00000164465	259.731	-0.250458	0.144179	0.000903272	0.0398626	DCBLD1
ENSG00000111344	76.9225	0.422335	0.348054	0.000906393	0.0399033	RASAL1
ENSG00000156052	2060.98	-0.183879	0.103499	0.000945231	0.041213	GNAQ
ENSG00000227209	17.4005	0.37099	0.545186	0.000956209	0.0415916	WARS2P1
ENSG00000115963	147.398	0.324166	0.209301	0.000963776	0.0417311	RND3
ENSG00000169239	104.361	-0.384966	0.288261	0.00096791	0.0417311	CA5B
ENSG00000188613	64.4314	0.400958	0.318162	0.000968619	0.0417311	NANOS1
ENSG00000181982	442.681	-0.329841	0.216985	0.000982623	0.0421594	CCDC149
ENSG00000105281	6579.8	-0.231808	0.13571	0.000990732	0.0423818	SLC1A5
ENSG00000141736	1983.89	-0.24919	0.148725	0.00100627	0.0427441	ERBB2
ENSG00000162891	1514.01	0.378364	0.284794	0.00100959	0.0427848	IL20
ENSG00000198157	59.3461	0.4089	0.357248	0.00103549	0.0437802	HMGN5
ENSG00000084636	83.5808	0.370201	0.27715	0.00104374	0.0438336	COL16A1
ENSG00000008513	469.548	-0.222285	0.134145	0.00110465	0.0457447	ST3GAL1
ENSG00000078114	1664.37	-0.237829	0.148959	0.00118642	0.0489075	NEBL
