# Supplementary material for: Elevated GRHL2 Imparts Plasticity in ER-Positive Breast Cancer Cells
Source: Cancers (Basel). 2024 Aug 21;16(16):2906. doi: 10.3390/cancers16162906 (PMC11353109; doi:10.3390/cancers16162906)
Supplement: Supplementary file 1 [file cancers-16-02906-s001.zip › Supplemental Table S3.xlsx]

## Sheet: Shared Sites (3,491)
chr	start	end	strand
chr3	49104743	49105085	+
chr17	75142144	75142510	+
chr16	85520813	85521155	+
chr21	38907085	38907455	+
chr3	193872264	193872609	+
chr19	45160877	45161221	+
chr10	69723664	69724042	+
chr7	30905689	30906051	+
chrX	7252240	7252610	+
chr2	39180291	39180658	+
chr17	61806631	61807057	+
chr9	88880169	88880524	+
chr10	80171329	80171676	+
chr10	79157743	79158171	+
chr1	200643082	200643499	+
chr14	37594204	37594643	+
chr10	17445424	17445766	+
chr1	199272657	199273036	+
chr12	202450	202803	+
chr17	79664919	79665298	+
chr1	11908796	11909138	+
chr16	3646314	3646672	+
chr2	199624980	199625370	+
chr3	140854942	140855315	+
chr6	40396469	40396811	+
chr19	33005485	33005845	+
chr11	74726480	74726830	+
chr17	42675874	42676299	+
chr16	10594569	10594911	+
chr13	19794539	19794918	+
chr14	57987597	57987939	+
chr10	63712269	63712613	+
chr21	40886965	40887343	+
chr2	217672509	217672946	+
chr19	54156992	54157342	+
chr15	78348033	78348438	+
chr11	131033434	131033776	+
chr1	111202390	111202785	+
chr9	37943605	37944067	+
chr19	48617250	48617614	+
chr8	143019268	143019610	+
chr3	126995424	126995787	+
chr1	161083544	161083886	+
chr7	128431204	128431546	+
chr12	101608492	101608846	+
chr11	8217979	8218355	+
chr7	157253881	157254233	+
chr12	52966228	52966637	+
chr15	84962975	84963401	+
chr1	18464675	18465027	+
chr19	1978513	1978855	+
chr17	82234786	82235128	+
chr1	2001865	2002212	+
chr3	19971495	19971857	+
chr4	35520082	35520439	+
chr2	217846442	217846784	+
chr13	98214714	98215090	+
chr11	72398068	72398422	+
chr16	46972964	46973306	+
chr9	136925526	136925897	+
chr17	44192161	44192537	+
chr14	76953718	76954060	+
chr4	84582341	84582691	+
chr1	161723728	161724114	+
chr1	205563844	205564296	+
chr8	33244983	33245361	+
chr11	507006	507349	+
chr12	6215960	6216381	+
chr2	9797882	9798372	+
chr6	72216257	72216637	+
chr18	3623728	3624112	+
chr3	197541090	197541432	+
chr12	113098453	113098821	+
chr7	155214959	155215395	+
chr16	66278102	66278452	+
chr20	56392480	56392888	+
chrX	131501590	131501954	+
chr19	11738954	11739296	+
chr17	6657652	6658078	+
chr2	30755920	30756268	+
chr13	113331450	113331798	+
chrX	25175826	25176173	+
chr20	35607413	35607764	+
chr3	129485760	129486132	+
chr2	74457901	74458263	+
chr7	94834258	94834620	+
chr7	151123993	151124347	+
chr19	374142	374484	+
chr19	29799805	29800147	+
chr1	8789594	8789954	+
chr20	41344553	41344895	+
chr19	6236848	6237190	+
chr21	45407911	45408253	+
chr14	75264053	75264395	+
chr11	112780746	112781123	+
chr21	44083037	44083464	+
chr1	152047616	152047998	+
chr14	21771731	21772097	+
chr19	13169842	13170184	+
chr1	23475147	23475507	+
chr6	47094376	47094725	+
chr2	151508517	151508880	+
chr19	45404912	45405259	+
chr12	56722277	56722650	+
chr16	67527442	67527784	+
chr19	44665548	44666174	+
chr10	126598028	126598436	+
chr5	103434228	103434570	+
chr8	139743025	139743380	+
chr8	129731185	129731532	+
chr20	31914605	31914953	+
chr1	108824076	108824429	+
chr2	28394486	28394828	+
chr17	2094917	2095277	+
chr2	232651734	232652135	+
chr22	38754227	38754616	+
chr12	56115737	56116393	+
chr2	235542802	235543148	+
chr6	136566017	136566381	+
chr8	100953168	100953567	+
chr5	177427365	177427733	+
chr17	79919019	79919364	+
chr3	126211609	126211988	+
chr9	21802130	21802689	+
chr1	177913132	177913486	+
chr21	40382933	40383311	+
chr5	170634182	170634545	+
chr12	109727803	109728164	+
chr3	70982832	70983216	+
chr2	241561908	241562286	+
chr7	73746409	73746793	+
chr7	149674784	149675170	+
chrX	30889430	30889812	+
chr18	8704222	8704606	+
chr21	36246188	36246552	+
chr17	81821820	81822181	+
chr2	177170175	177170550	+
chr6	149717408	149717753	+
chr10	97849035	97849377	+
chr9	138092072	138092427	+
chr12	39912537	39912895	+
chr1	156692629	156692971	+
chr4	128591485	128591844	+
chr1	113247424	113247786	+
chr19	54432042	54432419	+
chr6	52552075	52552455	+
chr8	38929168	38929579	+
chr19	12333639	12333989	+
chr1	204141146	204141523	+
chr7	16678851	16679246	+
chr17	45468382	45468786	+
chr4	76215140	76215517	+
chr1	235060586	235061031	+
chr17	72283275	72283649	+
chr14	65118333	65118751	+
chr19	53612672	53613041	+
chr3	183295214	183295588	+
chr14	104116858	104117200	+
chr3	196343115	196343486	+
chr2	8539869	8540211	+
chr14	103736262	103736604	+
chr1	201052390	201052809	+
chr18	13253671	13254042	+
chr20	45872720	45873062	+
chr2	8574097	8574474	+
chr5	142280147	142280549	+
chr2	545778	546127	+
chr10	24457945	24458352	+
chr17	12731141	12731520	+
chr5	97193060	97193447	+
chr14	96461944	96462313	+
chr16	79639527	79639874	+
chr1	164602005	164602391	+
chr10	30626806	30627158	+
chr10	62011582	62011933	+
chr6	108689192	108689534	+
chr16	67841700	67842057	+
chr17	66952197	66952539	+
chr22	31207237	31207615	+
chr11	61513428	61513783	+
chr4	129093530	129093898	+
chr17	7351844	7352199	+
chr7	2558750	2559185	+
chr6	158661124	158661540	+
chr18	10086361	10086756	+
chr1	117591287	117591656	+
chr17	31451491	31451842	+
chr20	54399030	54399514	+
chr3	157174840	157175197	+
chr10	118116985	118117349	+
chr17	79779624	79780007	+
chr16	85471884	85472244	+
chr13	110590603	110591015	+
chr1	230863545	230863905	+
chr20	50019484	50019876	+
chr21	45073345	45073741	+
chr9	137070545	137070906	+
chr8	96419452	96419819	+
chr9	122941187	122941529	+
chr20	41399597	41399946	+
chr8	95133221	95133602	+
chr16	85416458	85416849	+
chr16	4375011	4375353	+
chr19	39847661	39848035	+
chr1	9300217	9300573	+
chr7	1259347	1259732	+
chr3	129197385	129197741	+
chr8	47302811	47303321	+
chrX	120468866	120469208	+
chr9	127574400	127574821	+
chr11	71103279	71103623	+
chr12	132459281	132459650	+
chr2	133887394	133887966	+
chr8	37904037	37904379	+
chr2	10409370	10409788	+
chr6	122494914	122495256	+
chr19	46231914	46232332	+
chr19	4375232	4375576	+
chr3	49461596	49461967	+
chr7	100890078	100890426	+
chr6	42075442	42075785	+
chr3	12987027	12987369	+
chr2	64649637	64649980	+
chr19	35691949	35692302	+
chr19	20750221	20750579	+
chr12	49642542	49642889	+
chr15	75036254	75036598	+
chr9	6080319	6080703	+
chr12	1332407	1332781	+
chr5	35187908	35188313	+
chr14	68474803	68475159	+
chr8	47627572	47627948	+
chr22	28923937	28924320	+
chr9	33161482	33161883	+
chr17	7220360	7220812	+
chr7	140617607	140618016	+
chr16	17064567	17064927	+
chr8	142742304	142742649	+
chr9	109289863	109290286	+
chr17	39573965	39574356	+
chr9	91035843	91036402	+
chr2	85257225	85257581	+
chr1	8607911	8608262	+
chr22	46375236	46375584	+
chr11	121478202	121478609	+
chr19	48543461	48543803	+
chr12	51005792	51006222	+
chr14	100703854	100704196	+
chr22	39240766	39241181	+
chr2	20465971	20466390	+
chr2	1175720	1176145	+
chr4	86891681	86892062	+
chr12	122702875	122703272	+
chr3	144324013	144324398	+
chr3	99925662	99926026	+
chr1	48093735	48094090	+
chr8	98305995	98306363	+
chr18	21184476	21184857	+
chr9	123327725	123328072	+
chr12	110931984	110932355	+
chr19	16957120	16957464	+
chr18	50374642	50375018	+
chr18	78866653	78867007	+
chr11	47355316	47355658	+
chr6	43489816	43490180	+
chr14	65227234	65227696	+
chr3	30681963	30682305	+
chr11	65468828	65469170	+
chr9	109345422	109345764	+
chr1	154328309	154328692	+
chr17	74759913	74760255	+
chr5	60487926	60488425	+
chr17	79903417	79903790	+
chr5	178124210	178124552	+
chr17	83096912	83097257	+
chr8	100888463	100888841	+
chr6	31738265	31738607	+
chr6	7532241	7532596	+
chr15	81303770	81304139	+
chr1	28526957	28527301	+
chr10	13708756	13709109	+
chr1	151970664	151971016	+
chr12	124865751	124866148	+
chr5	135747808	135748166	+
chr21	41396774	41397145	+
chr16	50706300	50706646	+
chr11	117929329	117929672	+
chr3	194330669	194331014	+
chr14	96083737	96084079	+
chr7	152801761	152802133	+
chr19	49660361	49660716	+
chr1	229162364	229162729	+
chr9	129607462	129607837	+
chr2	176097718	176098180	+
chr11	67848570	67848918	+
chr2	10465078	10465451	+
chr19	46925158	46925566	+
chr1	24743886	24744243	+
chr1	204411587	204411962	+
chr14	93174686	93175168	+
chr5	151757486	151757867	+
chr6	38150686	38151076	+
chr7	39016667	39017017	+
chr3	154089333	154089730	+
chr16	1250251	1250604	+
chr15	40296684	40297026	+
chr20	49306888	49307284	+
chr22	33325300	33325675	+
chr10	69333255	69333597	+
chrX	103220476	103220836	+
chr7	149154088	149154437	+
chr11	70183512	70183855	+
chr17	28527917	28528259	+
chr17	28497957	28498304	+
chr10	5488299	5488682	+
chr7	107506557	107506899	+
chr10	95720672	95721055	+
chr19	18438506	18438867	+
chr2	38693013	38693373	+
chr14	60222893	60223235	+
chr3	179672854	179673220	+
chrX	52261608	52261977	+
chr10	124878347	124878695	+
chr19	15479664	15480006	+
chr11	71504516	71504883	+
chr22	24249459	24249801	+
chr2	28621184	28621526	+
chr12	49105553	49105897	+
chr17	61356724	61357069	+
chr17	17078431	17078773	+
chr3	195227771	195228176	+
chr16	82331910	82332273	+
chr1	17520100	17520442	+
chr21	31908344	31908706	+
chr12	40032459	40032826	+
chr5	104062804	104063203	+
chr4	151035499	151035911	+
chr2	232981379	232981736	+
chr12	52191920	52192265	+
chr17_GL000205v2_random	70353	70753	+
chr10	73871937	73872299	+
chr10	123744030	123744372	+
chr3	183179449	183179824	+
chr7	149644705	149645091	+
chr11	66720277	66720623	+
chr1	164126293	164126693	+
chr8	100395935	100396290	+
chr12	3315196	3315550	+
chr10	113475326	113475690	+
chr17	83089246	83089588	+
chr10	114349847	114350236	+
chr3	193828525	193828910	+
chr11	66002823	66003204	+
chr5	91162679	91163035	+
chr1	202008139	202008501	+
chr12	34110314	34110691	+
chr21	42516156	42516500	+
chr14	94019375	94019745	+
chr3	11770489	11770846	+
chr6	135271109	135271466	+
chr1	26857109	26857470	+
chr14	41723218	41723572	+
chr17	76645517	76645915	+
chr6	43874229	43874578	+
chr1	151582943	151583312	+
chr21	39321465	39321814	+
chr5	138609504	138609850	+
chr17	29786023	29786475	+
chr3	12759919	12760261	+
chr10	30522616	30522966	+
chr6	1641347	1641696	+
chr12	51027285	51027657	+
chr16	4945793	4946135	+
chr19	14550208	14550563	+
chr12	89465030	89465390	+
chr1	9161832	9162251	+
chr17	80197429	80197791	+
chr17	58960312	58960737	+
chr1	116632578	116632925	+
chr19	24033465	24033853	+
chr14	75200406	75200793	+
chr17	44103044	44103472	+
chr4	132871639	132872009	+
chrX	134951248	134951621	+
chr19	6020531	6020921	+
chr1	147109786	147110168	+
chr14	21437210	21437617	+
chr2	104481404	104481839	+
chr3	172665941	172666423	+
chr4	72929809	72930187	+
chr2	26769534	26769887	+
chr1	235295871	235296307	+
chr1	39133107	39133467	+
chr1	161165774	161166139	+
chr9	128145645	128146006	+
chr12	106987870	106988229	+
chr12	52655641	52655988	+
chr17	73287018	73287424	+
chr6	142946319	142946661	+
chr16	53433436	53433830	+
chr6	111276630	111277131	+
chr16	85491960	85492311	+
chr13	46121768	46122175	+
chr2	119283785	119284151	+
chr15	74399427	74399801	+
chr6	149061395	149061812	+
chr19	34085339	34085774	+
chr20	19775658	19776001	+
chr18	57803113	57803469	+
chr19	1808089	1808431	+
chr1	185317436	185317800	+
chr3	51669217	51669600	+
chr10	122142943	122143524	+
chr3	107981678	107982020	+
chr19	45404176	45404540	+
chr7	539845	540187	+
chr19	37982057	37982448	+
chr9	128271122	128271484	+
chr20	45345641	45345984	+
chr1	201517692	201518034	+
chr8	143876211	143876553	+
chr5	61745183	61745534	+
chr7	98086248	98086603	+
chr14	99579150	99579507	+
chr10	29022502	29022855	+
chr15	70093670	70094026	+
chr16	30104525	30104869	+
chr16	72928158	72928528	+
chr5	175868403	175868748	+
chr20	16551594	16552009	+
chr17	47721210	47721560	+
chr16	8685933	8686292	+
chr17	10815368	10815775	+
chr9	109331413	109331755	+
chr7	157501429	157501863	+
chr17	64129195	64129565	+
chr19	49157581	49157952	+
chr7	28964062	28964433	+
chr18	48308041	48308383	+
chr14	35404679	35405021	+
chr20	42206548	42207027	+
chr17	75844698	75845049	+
chr5	168697232	168697634	+
chr9	94916900	94917253	+
chr14	32745552	32745894	+
chr11	1796660	1797050	+
chr1	26867759	26868135	+
chr3	11706624	11707053	+
chr7	140656630	140656974	+
chr19	12441043	12441399	+
chr10	95907991	95908361	+
chr16	29779423	29779802	+
chr3	32276535	32276930	+
chr4	10174301	10174704	+
chr11	73275384	73275726	+
chr16	84475647	84475989	+
chr2	202034695	202035067	+
chr20	56815818	56816192	+
chr17	75565050	75565473	+
chr6	78676586	78677015	+
chr7	44776220	44776565	+
chr22	41844528	41844923	+
chr6	158060389	158060774	+
chr1	2416268	2416617	+
chr12	131872258	131872605	+
chr8	80366923	80367296	+
chr3	42490315	42490680	+
chr8	97831583	97831936	+
chr10	102819113	102819558	+
chr10	86334715	86335085	+
chr7	76089871	76090271	+
chr7	39720544	39720936	+
chr18	3330650	3330992	+
chr16	8776144	8776532	+
chr5	180811791	180812143	+
chr1	17377362	17377875	+
chr14	79342892	79343239	+
chr1	115713102	115713457	+
chr3	113148355	113148701	+
chr15	90104610	90104975	+
chr15	79221659	79222014	+
chr12	112137021	112137417	+
chr22	43144970	43145357	+
chr16	88236325	88236818	+
chr2	85396790	85397387	+
chr3	119034080	119034469	+
chr6	41073754	41074099	+
chr19	16614957	16615316	+
chr7	73742291	73742638	+
chr3	27484553	27484931	+
chr1	161089410	161089752	+
chr12	120474556	120474898	+
chr5	172350500	172350854	+
chr2	65406603	65407007	+
chr19	290479	290833	+
chr19	283338	283829	+
chr11	79520107	79520504	+
chr19	23763012	23763356	+
chr3	43879233	43879598	+
chrX	2803551	2803893	+
chr17	81968116	81968483	+
chr8	60902280	60902652	+
chr3	123285837	123286181	+
chr3	193791683	193792025	+
chr3	63750415	63750832	+
chr3	15292752	15293177	+
chr6	6599360	6599723	+
chr2	203579040	203579402	+
chr16	11359362	11359723	+
chr5	123155308	123155659	+
chr14	33833968	33834354	+
chr12	114635916	114636283	+
chr19	29389628	29389981	+
chr1	108830574	108830931	+
chr9	25716140	25716504	+
chr7	152504461	152504830	+
chr1	67749509	67749852	+
chr15	40125054	40125396	+
chr5	53777878	53778244	+
chr11	72069892	72070274	+
chr2	20071992	20072340	+
chr16	70788429	70788818	+
chr11	63869026	63869404	+
chr1	8705178	8705534	+
chr8	30339524	30339995	+
chr20	3782992	3783338	+
chr15	73712040	73712420	+
chr8	127952110	127952474	+
chr18	23540045	23540410	+
chr21	45513470	45513819	+
chr1	155001086	155001428	+
chr7	39810314	39810661	+
chr20	54267454	54268075	+
chr3	64621415	64621813	+
chr4	86973078	86973427	+
chr4	106315593	106315990	+
chr10	17357199	17357673	+
chr11	46350164	46350506	+
chr11	72183423	72183769	+
chr19	44878536	44878878	+
chr19	2498885	2499230	+
chr14	24123509	24123869	+
chr11	12248388	12248786	+
chr8	61453927	61454306	+
chr7	73825024	73825396	+
chr6	4018653	4018998	+
chr6	42217825	42218181	+
chr6	108713064	108713409	+
chr13	26837965	26838369	+
chr10	32171172	32171574	+
chr8	37590535	37590891	+
chr12	123070611	123070976	+
chr1	6220213	6220601	+
chr2	97082262	97082624	+
chr1	21381434	21381829	+
chr15	69475781	69476163	+
chr2	134843064	134843481	+
chr10	36995891	36996239	+
chr8	132057742	132058091	+
chr6	138572419	138572761	+
chr8	128025175	128025517	+
chr10	70325391	70325845	+
chr9	34484723	34485095	+
chr6	144330607	144330950	+
chr16	81277706	81278061	+
chr1	85225072	85225434	+
chr1	153364255	153364677	+
chr16	28505088	28505435	+
chr7	149834708	149835079	+
chr20	47493956	47494315	+
chr3	124592613	124593006	+
chr11	119907132	119907518	+
chr5	1210384	1210755	+
chr8	102647523	102647902	+
chr20	35792782	35793186	+
chr17	76251983	76252381	+
chr4	6955619	6955961	+
chr11	48052288	48052667	+
chr17	61620322	61620721	+
chr15	70008921	70009300	+
chr3	10524875	10525237	+
chr8	101492509	101492868	+
chr9	135438648	135438990	+
chr10	69636891	69637274	+
chr5	176945487	176945886	+
chr19	48486658	48487007	+
chr1	41353667	41354164	+
chr3	11185650	11185992	+
chr16	87925238	87925595	+
chr4	139740822	139741181	+
chr14	38105166	38105589	+
chr2	109499608	109500011	+
chr2	47069529	47069871	+
chr6	47674645	47675038	+
chr17	28634451	28634811	+
chr16	67404762	67405154	+
chr19	2528803	2529145	+
chr12	86265103	86265451	+
chr17	61818809	61819255	+
chr21	39737590	39737969	+
chr9	36273417	36273759	+
chr5	50588433	50588816	+
chr5	173824075	173824475	+
chr17	40311561	40311917	+
chr13	24495377	24495841	+
chr17	63741604	63741979	+
chr1	43550223	43550565	+
chr5	61734084	61734431	+
chr17	80030734	80031091	+
chr1	10890745	10891087	+
chr1	32759436	32759778	+
chr22	23192227	23192569	+
chrX	121013953	121014330	+
chr9	129052534	129052886	+
chr14	90508864	90509257	+
chr1	203327016	203327374	+
chr7	122679239	122679598	+
chr11	8220389	8220767	+
chr1	85708235	85708623	+
chr1	204479619	204479961	+
chr17	27241628	27241981	+
chr1	201461124	201461517	+
chr15	70289504	70289896	+
chr6	41653177	41653519	+
chr19	11813963	11814305	+
chr17	81037370	81037721	+
chr18	48133711	48134083	+
chr2	16012682	16013030	+
chr2	241848971	241849333	+
chr2	110115758	110116103	+
chr9	132864611	132865100	+
chr14	50550303	50550687	+
chr14	22871482	22871824	+
chr17	80166459	80166815	+
chr19	15902290	15902635	+
chr20	24259000	24259346	+
chr20	48648495	48648840	+
chr12	14240202	14240556	+
chr4	56467489	56467863	+
chr19	32570328	32570681	+
chr16	89105776	89106120	+
chr20	61939604	61939964	+
chr9	131422462	131422865	+
chr11	129024012	129024403	+
chr11	47143346	47143740	+
chr11	70759854	70760196	+
chr8	70493093	70493478	+
chr2	20184331	20184740	+
chr22	43113983	43114375	+
chr4	4161020	4161381	+
chr11	117554663	117555022	+
chr1	228721458	228721800	+
chr17	82414697	82415043	+
chr8	52467056	52467436	+
chr7	7565835	7566321	+
chr10	131885316	131885660	+
chr10	79095337	79095689	+
chr6	158242597	158242969	+
chr8	130023740	130024112	+
chr5	138559886	138560241	+
chr3	154059739	154060185	+
chr2	112591413	112591786	+
chr17	75639892	75640234	+
chr10	63703755	63704126	+
chr3	160618436	160618778	+
chr11	87000242	87000644	+
chr20	21661592	21661985	+
chr11	34537644	34538063	+
chr17	75009103	75009486	+
chr6	56370075	56370444	+
chr15	69482694	69483049	+
chr2	96883344	96883706	+
chr9	33374855	33375219	+
chr2	71049986	71050348	+
chr19	11344437	11344788	+
chr15	45236809	45237163	+
chr13	21458366	21458795	+
chr1	9950374	9950728	+
chr18	47979607	47980019	+
chr17	19144125	19144510	+
chr14	61368329	61368691	+
chr6	108294638	108294986	+
chr14	94001728	94002083	+
chr17	78128102	78128449	+
chr17	10119738	10120092	+
chr17	9133133	9133513	+
chr2	102227791	102228149	+
chr16	68234054	68234487	+
chr2	65383033	65383378	+
chrX	1263075	1263426	+
chr18	8612313	8612672	+
chr1	111508241	111508623	+
chr17	63770087	63770486	+
chr12	122020797	122021149	+
chr19	35490465	35490864	+
chr8	143739179	143739521	+
chr10	86673879	86674238	+
chr12	52907185	52907527	+
chr1	153122961	153123308	+
chr2	111290408	111290751	+
chr2	106030582	106030949	+
chr14	23154165	23154770	+
chr12	115885064	115885411	+
chr2	45218973	45219367	+
chr7	47588028	47588384	+
chr10	14991119	14991484	+
chr19	13162668	13163010	+
chr7	1455386	1455794	+
chr7	105647501	105647958	+
chr2	46286734	46287094	+
chr10	43854099	43854484	+
chr5	168316216	168316589	+
chr4	88539452	88539926	+
chr19	11639462	11639815	+
chr13	69264646	69265052	+
chr21	41751520	41751864	+
chr19	49713513	49713865	+
chr15	45660342	45660707	+
chr17	78137851	78138196	+
chr7	22372852	22373240	+
chr12	6363293	6363635	+
chr7	79056061	79056421	+
chr20	36112127	36112548	+
chr9	89686141	89686483	+
chr19	39154540	39154893	+
chr4	169069961	169070313	+
chr8	141058036	141058378	+
chr19	10184598	10184950	+
chr15	61750548	61750890	+
chr10	78913899	78914275	+
chr17	61771571	61772013	+
chr11	64737188	64737564	+
chr1	218402745	218403108	+
chr17	31566603	31566983	+
chr7	151115980	151116322	+
chr5	112503744	112504096	+
chr9	89606387	89606836	+
chr9	113687984	113688380	+
chr22	20652756	20653098	+
chr12	132210185	132210527	+
chr2	137202331	137202694	+
chr14	68306948	68307320	+
chr17	48618611	48618953	+
chr9	129362233	129362590	+
chr6	35359853	35360227	+
chr8	80753119	80753484	+
chr1	201285836	201286196	+
chr5	64506481	64506847	+
chr3	142439682	142440186	+
chr1	117013343	117013707	+
chr9	94630740	94631098	+
chr10	21364423	21364766	+
chr11	79054818	79055160	+
chr7	5088928	5089323	+
chr2	14123328	14123732	+
chr11	3000498	3000899	+
chr16	56945140	56945515	+
chr20	40664196	40664538	+
chr1	86105093	86105436	+
chr22	29688152	29688562	+
chr8	124856679	124857061	+
chr2	214378788	214379140	+
chr2	148874854	148875217	+
chr10	4733195	4733549	+
chr10	5548065	5548508	+
chr5	32232533	32232900	+
chr5	145982217	145982577	+
chr9	34509701	34510121	+
chr15	52018977	52019337	+
chr15	98663081	98663441	+
chr11	2912462	2912804	+
chr11	34274730	34275104	+
chr13	44403430	44403790	+
chr13	32811367	32811783	+
chr7	111873273	111873653	+
chr9	128845164	128845732	+
chr6	168895068	168895422	+
chr16	85777857	85778332	+
chr16	75189114	75189468	+
chr6	157184706	157185066	+
chr14	67480078	67480420	+
chr20	47319795	47320137	+
chr3	50184305	50184649	+
chr15	89379658	89380163	+
chr6	35491685	35492043	+
chr15	65870382	65870732	+
chr6	27050081	27050454	+
chr1	40899539	40899889	+
chr19	7619215	7619557	+
chr10	47775878	47776273	+
chr10	79264861	79265203	+
chr11	66012860	66013228	+
chr9	110206959	110207309	+
chr1	150624179	150624546	+
chr19	35666163	35666518	+
chr6	110693196	110693636	+
chr20	25048419	25048779	+
chr3	32037012	32037388	+
chr15	72178147	72178512	+
chr16	89945703	89946063	+
chr8	141263832	141264194	+
chr14	95530468	95530823	+
chr14	74549557	74549932	+
chr7	102244612	102244964	+
chr9	125376293	125376647	+
chr3	64145361	64145738	+
chr19	49125254	49125598	+
chr2	111068408	111068758	+
chr12	79560549	79560941	+
chr14	105473140	105473482	+
chr5	32713933	32714275	+
chr3	130026142	130026530	+
chr13	75480578	75480954	+
chr2	98909577	98909971	+
chr3	150314549	150314895	+
chr2	48584614	48584992	+
chr7	128406307	128406663	+
chr11	44300837	44301189	+
chr12	48781063	48781410	+
chr4	142474281	142474669	+
chr8	8461238	8461622	+
chr12	49644578	49644953	+
chr7	50685771	50686126	+
chr9	120161790	120162155	+
chr18	14928366	14928732	+
chr14	102088006	102088362	+
chr1	234487402	234487775	+
chr16	10617262	10617622	+
chr11	16806866	16807251	+
chr17	59087001	59087355	+
chr5	154712557	154712999	+
chr9	37540699	37541067	+
chr15	63945724	63946119	+
chr7	149598940	149599318	+
chr1	203145425	203145850	+
chr6	111605678	111606038	+
chr12	82686288	82686641	+
chr17	49887185	49887532	+
chr10	30831445	30831803	+
chr10	116398301	116398652	+
chr3	39132841	39133266	+
chr13	114035767	114036115	+
chr22	37777171	37777521	+
chr3	125698292	125698642	+
chr9	92738540	92738911	+
chr13	29918758	29919136	+
chr2	64789799	64790191	+
chr2	898449	898809	+
chr15	79090157	79090519	+
chr16	68475020	68475411	+
chr6	15089818	15090194	+
chr9	134703103	134703445	+
chr10	87861918	87862312	+
chr14	69739546	69739974	+
chr3	194158856	194159252	+
chr14	35932935	35933277	+
chr3	194935057	194935421	+
chr21	39579791	39580133	+
chr1	157400777	157401140	+
chr5	133242442	133242799	+
chr9	90755512	90755888	+
chr15	78101741	78102111	+
chr7	149287685	149288052	+
chr12	52860086	52860466	+
chr7	143223781	143224161	+
chr20	53959214	53959728	+
chr5	178213745	178214152	+
chr21	39527781	39528190	+
chr9	92152001	92152366	+
chr5	134637059	134637438	+
chr11	117197386	117197759	+
chr1	30302840	30303222	+
chr5	160065238	160065580	+
chr18	46374990	46375373	+
chr8	127800762	127801129	+
chr19	47079365	47079756	+
chr9	128772267	128772645	+
chr5	83714708	83715140	+
chr13	75704899	75705263	+
chr2	158885623	158885972	+
chr12	56333791	56334133	+
chr20	36460957	36461315	+
chr10	93466071	93466426	+
chr16	56353209	56353567	+
chr11	34002416	34002783	+
chr13	82323089	82323476	+
chr11	3476956	3477313	+
chr20	34549632	34550003	+
chr13	42968941	42969284	+
chr17	79031994	79032343	+
chr5	134246735	134247134	+
chr5	174935809	174936220	+
chr5	168348004	168348438	+
chr3	124586991	124587343	+
chr16	88739145	88739487	+
chr4	1783031	1783373	+
chr14	38662776	38663151	+
chr3	37595196	37595573	+
chr1	183881803	183882154	+
chr16	25119704	25120099	+
chr5	134020134	134020476	+
chr10	79289784	79290186	+
chr14	103698813	103699184	+
chr1	5597196	5597538	+
chr19	18058304	18058646	+
chr9	35349329	35349691	+
chr1	26354059	26354402	+
chr4	83012197	83012570	+
chr12	6221968	6222343	+
chr15	63379447	63379796	+
chr11	737965	738349	+
chr13	28564109	28564454	+
chr19	12783739	12784113	+
chr1	167671756	167672127	+
chr10	78763691	78764120	+
chr7	140509765	140510149	+
chr2	7378123	7378469	+
chr4	13262843	13263203	+
chr1	45568440	45568797	+
chr2	20675566	20675921	+
chr5	172731386	172731777	+
chr8	144390954	144391297	+
chr8	47380066	47380462	+
chr7	138564219	138564728	+
chr19	4084078	4084425	+
chr12	122035343	122035687	+
chr7	151819121	151819487	+
chr22	31248992	31249342	+
chr8	140148960	140149330	+
chr10	121994501	121994897	+
chr11	46288499	46288856	+
chr11	68342685	68343029	+
chr3	48620107	48620456	+
chr11	69654771	69655117	+
chr2	95525798	95526149	+
chr21	43929708	43930050	+
chr16	85437505	85437894	+
chr11	12517966	12518311	+
chr1	156284099	156284441	+
chr5	179519498	179519888	+
chr12	103930195	103930550	+
chr22	24196667	24197017	+
chr2	33599317	33599664	+
chr17	68424945	68425298	+
chr11	120316829	120317171	+
chr19	39539958	39540300	+
chr19	38383173	38383523	+
chr5	178262206	178262553	+
chr6	55157336	55157678	+
chr14	76690744	76691092	+
chr10	131098966	131099371	+
chr16	14974860	14975202	+
chr17	56172643	56172997	+
chr2	28436632	28436996	+
chr18	63074973	63075348	+
chr12	49688028	49688383	+
chr11	44577263	44577645	+
chr3	53800036	53800388	+
chr7	47575876	47576231	+
chr1	19786981	19787359	+
chr9	70480674	70481040	+
chr17	61788617	61789144	+
chr13	51674311	51674653	+
chr14	92880855	92881243	+
chr17	6374343	6374691	+
chr17	7839224	7839583	+
chr20	62482086	62482450	+
chr14	106843976	106844321	+
chr6	18425240	18425597	+
chr22	21796898	21797269	+
chr17	41417551	41417948	+
chr1	27144386	27144761	+
chr3	56811260	56811635	+
chr16	52621607	52621986	+
chr7	74464930	74465272	+
chr3	123621840	123622182	+
chr6	158339231	158339602	+
chr2	218271369	218271720	+
chr14	96194915	96195314	+
chr17	15651100	15651509	+
chr11	12687768	12688141	+
chr4	1246533	1246884	+
chr1	23957136	23957507	+
chr20	23350418	23350760	+
chr5	86461425	86461800	+
chr17	6552003	6552379	+
chr1	204443271	204443618	+
chr18	9133186	9133581	+
chr22	21583396	21583771	+
chr5	150783468	150783858	+
chr20	33796560	33796919	+
chr12	42757007	42757366	+
chr10	23742814	23743185	+
chr15	22895472	22895827	+
chr2	132430513	132430883	+
chr10	101219067	101219418	+
chr12	92929631	92929973	+
chr1	41789912	41790277	+
chr22	46749438	46749784	+
chr20	37823280	37823634	+
chr14	72776605	72776962	+
chr10	12605699	12606042	+
chr9	129482460	129482802	+
chr19	9054858	9055211	+
chr12	110345264	110345655	+
chr20	36861891	36862249	+
chr11	117941285	117941635	+
chr11	69894348	69894904	+
chr9	131092628	131092970	+
chr5	141785747	141786122	+
chr19	35479302	35479648	+
chr5	10288786	10289155	+
chr17	76264750	76265109	+
chr5	178530559	178530942	+
chr19	14537253	14537621	+
chr11	65651529	65651878	+
chr10	80468826	80469223	+
chr16	50668614	50668973	+
chr2	190418718	190419085	+
chr4	39446650	39446998	+
chr22	25478633	25479007	+
chr12	108107254	108107618	+
chr3	172722573	172722941	+
chr12	121799664	121800103	+
chr1	157198080	157198478	+
chr4	87120845	87121219	+
chr22	24521702	24522101	+
chr22	23856706	23857075	+
chr19	45123327	45123669	+
chr8	104470222	104470578	+
chr10	69458737	69459112	+
chr5	151075794	151076136	+
chr3	180295820	180296194	+
chr2	120291336	120291716	+
chr11	72777877	72778266	+
chr17	81329462	81329812	+
chr1	89808521	89808917	+
chr3	194056711	194057054	+
chr17	77769747	77770110	+
chr8	101368803	101369199	+
chr5	140369471	140369853	+
chr17	79005338	79005680	+
chr22	46596855	46597218	+
chr11	69967559	69967962	+
chr14	77111077	77111437	+
chr10	12785562	12785906	+
chr1	10776499	10776841	+
chr17	44112897	44113285	+
chr9	132807064	132807417	+
chr1	154414229	154414581	+
chr10	73888461	73888810	+
chr3	101848878	101849234	+
chr19	12035666	12036008	+
chr17	50532533	50532875	+
chr16	66296099	66296441	+
chr5	170783493	170783877	+
chr6	3431995	3432351	+
chr2	222882527	222882871	+
chr16	3045330	3045707	+
chrX	131841451	131841793	+
chr7	6842639	6842995	+
chr19	4388757	4389106	+
chr10	69360717	69361065	+
chr3	15327326	15327681	+
chr22	41672777	41673180	+
chr11	63847306	63847672	+
chr11	126080195	126080595	+
chr8	128088686	128089036	+
chr7	155921951	155922320	+
chr7	30166090	30166477	+
chr22	36870225	36870604	+
chr6	108739548	108739891	+
chr19	39167545	39167887	+
chr7	106058426	106058781	+
chr1	109773641	109774011	+
chr1	201399474	201399822	+
chr5	171336486	171336846	+
chr12	124359590	124359932	+
chr10	46524055	46524411	+
chr11	72025065	72025411	+
chr11	7671337	7671728	+
chr10	102198661	102199091	+
chr14	35342471	35342820	+
chr16	85720131	85720478	+
chr3	136804166	136804631	+
chr1	3708929	3709281	+
chr17	17686229	17686604	+
chr19	43455709	43456081	+
chrUn_KI270442v1	231201	231561	+
chr2	29806412	29806790	+
chr10	110430942	110431296	+
chr12	13135643	13136015	+
chr11	65442197	65442580	+
chr20	36153654	36154002	+
chr12	48995504	48995851	+
chr1	153222991	153223390	+
chr8	102537520	102537906	+
chr16	85353858	85354200	+
chr21	41322187	41322546	+
chr16	87945768	87946124	+
chr16	85570456	85570798	+
chr12	132494257	132494618	+
chr8	98167013	98167356	+
chr17	74968373	74968718	+
chr5	180861339	180861719	+
chr3	157499421	157499779	+
chr13	27383143	27383500	+
chr16	4200100	4200536	+
chr20	842258	842600	+
chr7	1558982	1559356	+
chr19	19063504	19063861	+
chr6	43780966	43781308	+
chr21	32393446	32393805	+
chr5	174776949	174777369	+
chr2	64338139	64338490	+
chr3	153161263	153161623	+
chr20	45993485	45993827	+
chr21	42044887	42045229	+
chr7	128457432	128457781	+
chr14	43651364	43651777	+
chr12	6065193	6065610	+
chr3	64104468	64104829	+
chr6	42227465	42227913	+
chr15	89958047	89958389	+
chr11	67674615	67674957	+
chr1	19582145	19582544	+
chr19	45450874	45451233	+
chr12	109915135	109915498	+
chr19	14061934	14062276	+
chr1	35575089	35575474	+
chr1	46171831	46172215	+
chr1	145877941	145878458	+
chr5	168365648	168366025	+
chr11	47947181	47947564	+
chr16	20388879	20389282	+
chr3	194682577	194682975	+
chr9	135023439	135023826	+
chr11	11413700	11414099	+
chr12	68800190	68800587	+
chr6	35925967	35926320	+
chr3	158744014	158744412	+
chr14	76914718	76915060	+
chr1	15767935	15768366	+
chr10	34954182	34954524	+
chr10	15013539	15013925	+
chr5	177389705	177390051	+
chr16	4612965	4613311	+
chr3	167978045	167978398	+
chr3	183966254	183966604	+
chr16	85645245	85645587	+
chr19	44747479	44747823	+
chr12	5503771	5504128	+
chr3	129011438	129011788	+
chrX	119573925	119574274	+
chr11	16987197	16987577	+
chr3	75604303	75604700	+
chr3	47433801	47434188	+
chr1	226133070	226133453	+
chr2	85517067	85517409	+
chr4	152307642	152308033	+
chr10	520411	520806	+
chr15	40103536	40103905	+
chr10	88851644	88852015	+
chr14	61388230	61388589	+
chr15	55768888	55769230	+
chr14	59188747	59189098	+
chr12	120469331	120469688	+
chr19	8207983	8208377	+
chr11	67630353	67630695	+
chr3	196660505	196660847	+
chr2	96144169	96144531	+
chr11	71745672	71746014	+
chr2	190980096	190980454	+
chr17	39675066	39675413	+
chr5	67964112	67964494	+
chr19	12786549	12786891	+
chr2	218444742	218445115	+
chr5	172688907	172689302	+
chr11	118870048	118870456	+
chr19	5261256	5261610	+
chr12	31217372	31217796	+
chr6	57316585	57317012	+
chr20	53979267	53979723	+
chr9	113580599	113580941	+
chr20	62232240	62232582	+
chr11	112620573	112620942	+
chr15	85825703	85826050	+
chr1	21626769	21627161	+
chr8	133620835	133621231	+
chr8	143382628	143382970	+
chr7	56076671	56077059	+
chr8	133249726	133250078	+
chr12	1830999	1831341	+
chr20	63538741	63539097	+
chr17	41536032	41536374	+
chr6	100454121	100454483	+
chr20	54070610	54070952	+
chr13	21477066	21477408	+
chr20	62766706	62767049	+
chr3	61706469	61706819	+
chr19	45799582	45799935	+
chr5	71577901	71578262	+
chr17	43212993	43213374	+
chr12	119974331	119974745	+
chr13	24127098	24127461	+
chr18	46273830	46274192	+
chr7	6953821	6954174	+
chr20	56875025	56875442	+
chr15	79314844	79315241	+
chr1	110131527	110131885	+
chr7	30740800	30741142	+
chr3	184315274	184315636	+
chrX	153928434	153928792	+
chr1	58620274	58620674	+
chr22	29581806	29582155	+
chr9	131397157	131397524	+
chr20	50360096	50360438	+
chr5	57034564	57034943	+
chr2	87395784	87396173	+
chr1	16613496	16613883	+
chrX	119656317	119656676	+
chr16	85031377	85031782	+
chr17	79738993	79739358	+
chrX	37036684	37037135	+
chr19	13803087	13803429	+
chr11	76096586	76096977	+
chr17	61755202	61755602	+
chr11	46351060	46351493	+
chr10	26945992	26946361	+
chr5	139643094	139643436	+
chrX	120603817	120604171	+
chr16	57992884	57993253	+
chr21	41704173	41704542	+
chr6	169933320	169933662	+
chr9	134412419	134412761	+
chr11	64842729	64843074	+
chr1	226697871	226698285	+
chr12	8285723	8286080	+
chr3	170869604	170869951	+
chr11	47213023	47213367	+
chrX	152895643	152896009	+
chr19	13007526	13007944	+
chr22	23177222	23177648	+
chr11	75343529	75343940	+
chr19	11581096	11581507	+
chr20	35092821	35093174	+
chr11	61502908	61503273	+
chr13	30486443	30486786	+
chr9	77663806	77664174	+
chr6	39200502	39200862	+
chr7	76293658	76294043	+
chr1	27008042	27008458	+
chr4	2907928	2908270	+
chr1	144101330	144101726	+
chr21	44765432	44765831	+
chr9	136804389	136804731	+
chr5	174918195	174918551	+
chr19	49672104	49672484	+
chr11	73194568	73194937	+
chr17	45430748	45431095	+
chr12	114711792	114712208	+
chr1	1504805	1505149	+
chr17	61803050	61803626	+
chr17	63428262	63428656	+
chr7	97024775	97025117	+
chr12	122836114	122836473	+
chr4	55360955	55361429	+
chr12	123365244	123365598	+
chr1	156153385	156153732	+
chr10	119539146	119539567	+
chr11	71911899	71912282	+
chr5	77861607	77861965	+
chr13	113013315	113013696	+
chr7	138773910	138774252	+
chr20	24930385	24930764	+
chr18	37251780	37252137	+
chr20	54034986	54035444	+
chr7	36390197	36390545	+
chr22	31313392	31313734	+
chr1	93579747	93580154	+
chr15	85789154	85789503	+
chr1	233614978	233615339	+
chr22	29470485	29470845	+
chr9	133782461	133782817	+
chr20	19047620	19047967	+
chrX	23504194	23504544	+
chr12	115473283	115473703	+
chr11	126405389	126405747	+
chr4	17585910	17586312	+
chr1	109113625	109113994	+
chr15	69035269	69035633	+
chr6	10412863	10413219	+
chr7	124765993	124766341	+
chr12	47754804	47755168	+
chr8	142679744	142680156	+
chr8	66713779	66714147	+
chr16	80718484	80718826	+
chrX	153722854	153723220	+
chr7	156554537	156554914	+
chr14	73760102	73760453	+
chr14	69002113	69002512	+
chr16	85707575	85708032	+
chr19	46731083	46731457	+
chr10	11687820	11688162	+
chr7	151851121	151851481	+
chr16	70715070	70715441	+
chr1	166603398	166603759	+
chr10	24886295	24886637	+
chr6	30095496	30095945	+
chr10	49419019	49419377	+
chr14	99566017	99566360	+
chr20	23100393	23100892	+
chr11	825896	826250	+
chr17	39812512	39812900	+
chr1	200477780	200478197	+
chr16	21159626	21159968	+
chr3	169894973	169895347	+
chr1	110116860	110117277	+
chr19	1415018	1415360	+
chr14	51564993	51565357	+
chr11	75790920	75791283	+
chr14	61526403	61526748	+
chr3	9314905	9315307	+
chr3	197651841	197652183	+
chr5	38636627	38636981	+
chr1	159945997	159946339	+
chr22	19962952	19963302	+
chr3	52318214	52318562	+
chr12	115385154	115385540	+
chr6	50843921	50844278	+
chr1	160214751	160215112	+
chr16	70707182	70707553	+
chr11	64876837	64877469	+
chr17	68229192	68229598	+
chr2	42562475	42562817	+
chr12	47722472	47722858	+
chr10	104314603	104314966	+
chr12	53952988	53953368	+
chr18	48453440	48453790	+
chr12	95858572	95858979	+
chr8	101603572	101603919	+
chr1	32332355	32332728	+
chr20	32040727	32041076	+
chr3	107992986	107993328	+
chr16	19395913	19396255	+
chr3	119257594	119257984	+
chr11	1083603	1083969	+
chr3	170651309	170651708	+
chr17	68492025	68492409	+
chr17	4638793	4639135	+
chr4	2743183	2743558	+
chrX	110012825	110013167	+
chr19	44776386	44776728	+
chr9	63817682	63818024	+
chr1	168098589	168099040	+
chr11	71889482	71889824	+
chr7	100582280	100582625	+
chr10	51074525	51074883	+
chr5	180085162	180085516	+
chr17	67755886	67756235	+
chr2	26606812	26607176	+
chr8	133725225	133725582	+
chr15	82942571	82942958	+
chr22	41003107	41003449	+
chr12	92144513	92144867	+
chr11	69106423	69106765	+
chr15	90046847	90047190	+
chr17	72463304	72463653	+
chr3	150344968	150345313	+
chr22	50282452	50282799	+
chr13	108911844	108912188	+
chr14	105467226	105467568	+
chr20	57071437	57071792	+
chr6	66985871	66986232	+
chr17	3959407	3959761	+
chr10	7233686	7234041	+
chr6	51453820	51454166	+
chr8	100881924	100882312	+
chr6	142845584	142845928	+
chr2	160225817	160226247	+
chr2	135074151	135074558	+
chr4	147732857	147733227	+
chr2	27356983	27357342	+
chr1	117590224	117590582	+
chr10	124864311	124864693	+
chr10	98363224	98363578	+
chr13	98484902	98485250	+
chr6	41577951	41578313	+
chr11	66347947	66348428	+
chr16	75096741	75097083	+
chr16	86193841	86194183	+
chr1	40922969	40923357	+
chr14	105481831	105482199	+
chr7	105313923	105314297	+
chr4	153507667	153508030	+
chr3	65483443	65483850	+
chr22	37606947	37607301	+
chr19	55257463	55257832	+
chr11	59756818	59757210	+
chr18	77089165	77089524	+
chr11	63839819	63840203	+
chr14	67392143	67392492	+
chr14	91127469	91127829	+
chr9	133485156	133485502	+
chr1	212466885	212467327	+
chr8	127788681	127789086	+
chr22	31343324	31343666	+
chr6	26596569	26596951	+
chr3	14114292	14114683	+
chr3	192851941	192852309	+
chr15	34360362	34360742	+
chr7	101608805	101609147	+
chr16	53780068	53780410	+
chr17	57016684	57017159	+
chr16	3642660	3643002	+
chr22	37784747	37785104	+
chr17	31655000	31655380	+
chr1	118635869	118636307	+
chr5	71631236	71631690	+
chr22	30212607	30212982	+
chr7	73916493	73916856	+
chr12	6278103	6278445	+
chr12	45728638	45729004	+
chr17	46944813	46945159	+
chr18	24023411	24023801	+
chr20	32744959	32745308	+
chr7	105648608	105648995	+
chr2	128305160	128305559	+
chr20	54201014	54201365	+
chr9	36433415	36433762	+
chr4	128228168	128228531	+
chr17	45131560	45131932	+
chr10	121245752	121246206	+
chr13	114078464	114078841	+
chr8	127624959	127625322	+
chr10	80100905	80101247	+
chr19	5298329	5298682	+
chr19	47096292	47096634	+
chr9	125549544	125549889	+
chr19	8204977	8205355	+
chr5	139384376	139384739	+
chr3	46982144	46982508	+
chr21	41024378	41024831	+
chr19	16048457	16048903	+
chr14	89214195	89214649	+
chr22	23893999	23894369	+
chr20	47493134	47493478	+
chr12	111758201	111758543	+
chrX	24491694	24492073	+
chr9	34372660	34373002	+
chr5	132963824	132964166	+
chr2	96897756	96898107	+
chr6	168037807	168038213	+
chr12	29380414	29380779	+
chr2	102488158	102488539	+
chr19	571040	571399	+
chr16	14309524	14309866	+
chr10	102634653	102635024	+
chr6	158781382	158781726	+
chr17	83174318	83174735	+
chr1	115194650	115195015	+
chr5	39100977	39101340	+
chr9	37403849	37404191	+
chr9	129026550	129026892	+
chr5	154296635	154297049	+
chr8	67063999	67064368	+
chr22	20606328	20606701	+
chr3	129634110	129634454	+
chr17	4560484	4560828	+
chr17	36920036	36920378	+
chr14	56754983	56755328	+
chr20	51142513	51142921	+
chr1	206521230	206521584	+
chr17	8397688	8398042	+
chr3	129507517	129507873	+
chr7	98797063	98797423	+
chr2	120011303	120011708	+
chr1	179586603	179586982	+
chr19	15195707	15196054	+
chr22	45896502	45896844	+
chr22	24303330	24303686	+
chr1	3337236	3337597	+
chr3	121096978	121097358	+
chr1	201346394	201346780	+
chr16	691290	691806	+
chr3	33097502	33097844	+
chr12	120929207	120929574	+
chrX	110945169	110945548	+
chr11	1830864	1831264	+
chr16	83803879	83804280	+
chr11	67978774	67979118	+
chr2	97347887	97348229	+
chr5	180117065	180117453	+
chr10	110408291	110408693	+
chr16	2992629	2993020	+
chr2	47339970	47340317	+
chr2	73983622	73983964	+
chr21	14114282	14114700	+
chr19	5132264	5132608	+
chr7	156105841	156106210	+
chr5	119420252	119420595	+
chr19	58513602	58514044	+
chr11	76788585	76788941	+
chr11	7597729	7598071	+
chr4	133910176	133910573	+
chr1	204080423	204080766	+
chr3	170049694	170050105	+
chr9	81690485	81690890	+
chr9	90227040	90227382	+
chr2	38096130	38096623	+
chr19	39407479	39407841	+
chr7	132251348	132251719	+
chr7	101182564	101182906	+
chr20	41769614	41770016	+
chr13	21124788	21125144	+
chr6	148405889	148406254	+
chr22	44756017	44756385	+
chr17	82104023	82104365	+
chr1	21634015	21634366	+
chr14	36856208	36856629	+
chr17	76262731	76263116	+
chr3	108114648	108115053	+
chr22	27377461	27377823	+
chr10	103069579	103069938	+
chr17	18087798	18088144	+
chr8	109975474	109975934	+
chr20	33732772	33733163	+
chr16	88259258	88259603	+
chr3	3636772	3637131	+
chr10	60810439	60810799	+
chr8	127891754	127892111	+
chr11	4192794	4193154	+
chr19	50215234	50215576	+
chr3	48465490	48465856	+
chr3	17745343	17745732	+
chr5	2806270	2806626	+
chr14	68590189	68590546	+
chr5	35213675	35214036	+
chr8	142728309	142728712	+
chr20	54803327	54803742	+
chr14	61438799	61439185	+
chr1	219174916	219175324	+
chr17	62860769	62861280	+
chr18	75827663	75828041	+
chr18	76580296	76580651	+
chr1	20137105	20137468	+
chr2	235544514	235544901	+
chr17	82153070	82153425	+
chr3	154181384	154181800	+
chr5	151134293	151134649	+
chr15	57591659	57592001	+
chr1	8070379	8070777	+
chr19	38058425	38058779	+
chr15	72358909	72359307	+
chr20	54123664	54124006	+
chr12	53252515	53252857	+
chr2	132268449	132268796	+
chrX	154121893	154122253	+
chr19	19139685	19140031	+
chr6	42122766	42123110	+
chr10	119176889	119177298	+
chr7	35800353	35800819	+
chr3	13229548	13229897	+
chr12	116697978	116698396	+
chr21	34877494	34877873	+
chr9	129382916	129383258	+
chr21	42056940	42057290	+
chr3	155730891	155731234	+
chrX	39895088	39895478	+
chr4	82677283	82677635	+
chr1	155129822	155130200	+
chr18	23259808	23260156	+
chr11	67248601	67248948	+
chr9	89999202	89999544	+
chr17	46972316	46972688	+
chr9	98772979	98773342	+
chr7	158278889	158279285	+
chr12	93081863	93082208	+
chr8	143905963	143906305	+
chr13	100594751	100595130	+
chr22	43346356	43346714	+
chr1	153365395	153365810	+
chr3	13111257	13111599	+
chr17	15910799	15911151	+
chr20	48686342	48686690	+
chr1	145964606	145964978	+
chr8	101437100	101437446	+
chr3	39141165	39141508	+
chr17	7141908	7142331	+
chr6	43147708	43148059	+
chr19	39160375	39160717	+
chr1	204226401	204226743	+
chr7	129796378	129796757	+
chr14	24141474	24141826	+
chr22	49487935	49488281	+
chr20	54510565	54510918	+
chr16	68722313	68722680	+
chr22	21951967	21952326	+
chr9	98802049	98802454	+
chr5	142982109	142982651	+
chr11	75462806	75463167	+
chr1	6058991	6059345	+
chr20	50670621	50670963	+
chr6	158002319	158002678	+
chr8	89849196	89849625	+
chr11	44978975	44979352	+
chr14	23569506	23569855	+
chr12	67519840	67520194	+
chr11	61595387	61595738	+
chr4	782393	782741	+
chr10	73601531	73601937	+
chr4	184287829	184288183	+
chr9	126662337	126662697	+
chr8	95192992	95193344	+
chr1	106659890	106660234	+
chr11	61626762	61627113	+
chr1	206586816	206587251	+
chr10	11874473	11874876	+
chr1	31511090	31511473	+
chr5	150500837	150501225	+
chrX	53714465	53714817	+
chr8	98085554	98085938	+
chr12	6383896	6384241	+
chr4	9102497	9102862	+
chr3	185654662	185655022	+
chr14	51751934	51752285	+
chr12	117062603	117062961	+
chr6	31622619	31623009	+
chr17	41965877	41966230	+
chr16	86726358	86726719	+
chr19	13154831	13155173	+
chr3	47394434	47394813	+
chr21	44901418	44901760	+
chr20	58856041	58856383	+
chr18	22044457	22044837	+
chr3	48978176	48978522	+
chr16	88764959	88765301	+
chr11	126365400	126365743	+
chr8	111152485	111152881	+
chr16	72997021	72997432	+
chr8	37302108	37302539	+
chr4	3827540	3827890	+
chr6	154623987	154624388	+
chr1	51228505	51228910	+
chr3	42507275	42507620	+
chr2	10774018	10774360	+
chr9	127561523	127561934	+
chr22	15777922	15778274	+
chr17	49585619	49585997	+
chr10	35306953	35307324	+
chr3	122443801	122444201	+
chr7	34840217	34840670	+
chr9	108710437	108710779	+
chr20	35454539	35454900	+
chr12	109783893	109784239	+
chr10	114519751	114520140	+
chr5	55218999	55219390	+
chr19	40718826	40719168	+
chr17	28724142	28724517	+
chr3	13524494	13524872	+
chr8	142788332	142788675	+
chr2	85590923	85591313	+
chr14	65070343	65070701	+
chr2	64865157	64865548	+
chr9	134515384	134515734	+
chr12	75720865	75721250	+
chr16	46900539	46900897	+
chr10	43350135	43350479	+
chr4	7972732	7973074	+
chr22	19743719	19744071	+
chr14	53103991	53104348	+
chr9	88256235	88256605	+
chr16	85819215	85819582	+
chr2	95313449	95313791	+
chr2	96872877	96873270	+
chr5	68295854	68296214	+
chr7	135877823	135878191	+
chr12	104411707	104412172	+
chr4	56681196	56681604	+
chr17	19030077	19030419	+
chr10	73876016	73876378	+
chr9	128298807	128299157	+
chr14	96117139	96117567	+
chr14	77007912	77008254	+
chrUn_GL000220v1	142745	143087	+
chr7	67392560	67392990	+
chr11	73269757	73270143	+
chr1	145155997	145156339	+
chr5	174057560	174057968	+
chr14	50001005	50001366	+
chr3	11736750	11737144	+
chr14	69457571	69457960	+
chr17	80225333	80225741	+
chr16	67926250	67926685	+
chr7	6373760	6374102	+
chr5	150628987	150629480	+
chr6	10163182	10163524	+
chr19	48752988	48753330	+
chr19	6333516	6333858	+
chr7	47475804	47476151	+
chrX	1243180	1243577	+
chr16	30659900	30660279	+
chr18	26720013	26720402	+
chr5	150486613	150486959	+
chrX	154541100	154541511	+
chr16	12654914	12655263	+
chr9	12955849	12956235	+
chr6	37808213	37808571	+
chr6	106773470	106773855	+
chr1	147237454	147237832	+
chr11	77088630	77088983	+
chr1	232260883	232261240	+
chr20	48417137	48417496	+
chr11	62909337	62909679	+
chr13	40921762	40922129	+
chr22	20799531	20799875	+
chr14	92793794	92794148	+
chr22	45919493	45919835	+
chr17	82839762	82840265	+
chr7	107169707	107170122	+
chr1	109789041	109789406	+
chr3	64344850	64345194	+
chr1	56578195	56578548	+
chr2	236856146	236856636	+
chr17	82874439	82874798	+
chr14	58832036	58832382	+
chr1	19010556	19010898	+
chr19	23273860	23274215	+
chr14	61514009	61514387	+
chr15	70324274	70324626	+
chr22	30291029	30291371	+
chr7	4824979	4825335	+
chr20	37279252	37279614	+
chr7	50771307	50771717	+
chr6	43798844	43799251	+
chr6	3378814	3379195	+
chr9	84789372	84789754	+
chr5	179051810	179052176	+
chr18	75983841	75984266	+
chr17	41786920	41787295	+
chr21	44836543	44836960	+
chr20	2768381	2768734	+
chr19	39131069	39131443	+
chr4	7533300	7533650	+
chr9	114483552	114483950	+
chr7	130298898	130299274	+
chr21	45069935	45070308	+
chr20	33651044	33651386	+
chr1	205805290	205805664	+
chr15	62112536	62112962	+
chr5	173792823	173793174	+
chr1	8489901	8490396	+
chr1	206470032	206470392	+
chr7	112939710	112940076	+
chr14	75572156	75572538	+
chr15	52824599	52824974	+
chr9	89440840	89441198	+
chr15	40335095	40335472	+
chr1_KI270712v1_random	59081	59426	+
chr3	196142319	196142666	+
chr17	50534256	50534598	+
chr3	126476357	126476699	+
chr4	617603	618045	+
chr7	131347198	131347576	+
chr6	168342721	168343092	+
chr14	67547193	67547566	+
chr20	48102093	48102496	+
chr9	134299827	134300169	+
chr8	89901021	89901390	+
chr1	225772369	225772725	+
chr11	79471173	79471516	+
chr3	177521291	177521651	+
chr19	46224763	46225178	+
chr16	2714424	2714775	+
chr20	25339647	25339989	+
chr17	77270039	77270400	+
chr21	41657121	41657492	+
chr9	93342424	93342768	+
chr16	56806978	56807345	+
chr8	140096805	140097150	+
chr12	34163398	34163781	+
chr1	117122406	117122785	+
chr15	78929932	78930344	+
chr9	134389013	134389376	+
chr11	73227871	73228214	+
chr16	14997702	14998044	+
chr1	117268992	117269377	+
chr14	97776932	97777274	+
chr3	124299027	124299369	+
chr18	9709486	9709931	+
chr20	19935897	19936244	+
chr8	127807994	127808397	+
chr12	56103908	56104268	+
chr12	107450554	107450897	+
chr3	141455724	141456199	+
chr19	1569422	1569801	+
chr2	113176669	113177080	+
chr7	155281480	155281852	+
chr9	136994244	136994586	+
chr9	123513488	123513894	+
chr8	125475469	125475833	+
chr14	23413918	23414260	+
chr20	54076427	54076826	+
chr14	55122551	55122946	+
chr1	206112899	206113342	+
chr13	22979157	22979558	+
chr16	85384701	85385173	+
chr8	112500760	112501150	+
chr4	83657306	83657724	+
chr11	124817081	124817431	+
chr19	46373562	46373914	+
chr12	130818337	130818691	+
chr11	62543809	62544228	+
chr12	69936229	69936596	+
chr6	11093300	11093674	+
chr13	47109980	47110439	+
chr7	6485176	6485592	+
chr8	109691565	109691917	+
chr12	62434761	62435112	+
chr9	134357042	134357384	+
chr10	34973746	34974099	+
chr8	141192949	141193330	+
chr1	147670137	147670599	+
chr6	15251272	15251880	+
chr3	52219294	52219653	+
chr2	95274294	95274637	+
chr5	140152248	140152590	+
chr16	29725074	29725508	+
chr9	134378926	134379348	+
chr10	34728897	34729278	+
chr2	216626204	216626561	+
chr12	121233207	121233607	+
chr5	112921984	112922335	+
chr16	71352	71699	+
chr17	77591367	77591737	+
chr12	86668977	86669321	+
chr19	3713276	3713640	+
chr1	151733199	151733593	+
chr2	100887747	100888096	+
chr15	40155218	40155560	+
chr8	124138044	124138433	+
chr3	134350917	134351298	+
chr11	75334574	75334962	+
chr12	120228890	120229232	+
chr7	92473868	92474298	+
chr7	101590305	101590649	+
chr4	6773200	6773570	+
chr7	23844875	23845244	+
chr3	196135844	196136500	+
chr9	34622369	34622728	+
chr2	235201798	235202184	+
chr20	50237414	50237795	+
chr3	194141601	194141950	+
chr19	38299031	38299405	+
chr12	1836853	1837198	+
chr2	65309659	65310016	+
chr3	150786573	150786918	+
chr2	16617258	16617646	+
chr3	126130026	126130390	+
chr21	33404570	33404924	+
chr17	50915163	50915523	+
chr7	155445671	155446037	+
chr12	52194142	52194535	+
chr11	34513632	34513989	+
chr18	80210286	80210674	+
chr17	59347992	59348396	+
chr6	122692048	122692405	+
chr1	207751732	207752076	+
chr19	516497	516909	+
chr6	157986082	157986429	+
chr15	89751760	89752141	+
chr5	127756290	127756681	+
chr1	156060927	156061273	+
chr9	89664936	89665278	+
chr4	53644578	53644975	+
chr2	218282710	218283052	+
chr2	75154025	75154376	+
chr16	70594585	70594959	+
chr6	125154848	125155196	+
chr12	53804367	53804712	+
chr6	96724603	96724985	+
chr16	10883073	10883417	+
chr17	82858385	82858727	+
chr6	80004229	80004588	+
chr2	127208514	127208962	+
chr6	19892220	19892571	+
chr17	62111309	62111783	+
chr16	70065768	70066132	+
chr4	86453746	86454125	+
chr11	76781903	76782245	+
chr8	53734774	53735237	+
chr13	20391498	20391846	+
chrX	108641579	108641942	+
chr16	57392725	57393122	+
chr9	128416071	128416450	+
chr12	57213764	57214132	+
chr10	97542144	97542552	+
chr16	1296747	1297210	+
chr17	45790548	45790899	+
chr15	45279032	45279440	+
chr6	5034788	5035141	+
chr6	167750956	167751379	+
chr9	71911244	71911641	+
chr7	106071382	106071735	+
chr8	139405126	139405470	+
chr22	45911615	45911967	+
chr19	33310821	33311255	+
chr3	195012053	195012481	+
chr8	12688659	12689018	+
chr17	63838540	63838882	+
chr22	19687735	19688118	+
chr16	56284515	56284870	+
chr22	28818522	28818864	+
chr1	11969237	11969629	+
chr19	46796185	46796555	+
chr11	118076831	118077200	+
chr7	151552423	151552765	+
chr2	219249048	219249403	+
chr11	61695381	61695747	+
chr10	77857287	77857629	+
chr1	212608472	212608814	+
chr16	10578646	10579014	+
chr14	104800872	104801214	+
chr10	110840390	110840792	+
chr17	78934040	78934422	+
chr9	137173153	137173495	+
chr19	4800866	4801211	+
chr14	95197606	95197961	+
chr6	150126727	150127109	+
chr7	43990164	43990506	+
chr9	110208055	110208397	+
chr3	184443788	184444213	+
chr22	41261928	41262313	+
chr9	113341620	113341997	+
chr1	161038190	161038532	+
chr16	57620388	57620742	+
chr21	45357458	45357848	+
chr6	167815539	167815900	+
chr1	109263685	109264027	+
chr1	204380444	204380786	+
chr19	23822655	23823055	+
chr2	86072234	86072706	+
chr11	70067965	70068377	+
chr7	622000	622348	+
chr3	165169419	165169833	+
chr2	190718826	190719179	+
chr4	129747758	129748121	+
chr1	17529390	17529733	+
chr2	27422061	27422433	+
chr22	24594586	24594928	+
chr9	129885796	129886143	+
chr12	53983590	53983952	+
chr3	72628130	72628484	+
chr2	118321789	118322159	+
chr14	68659035	68659377	+
chr17	81722221	81722563	+
chr19	11924967	11925318	+
chr3	141952620	141953000	+
chr7	2689041	2689485	+
chr1	179094814	179095235	+
chr10	121509768	121510167	+
chr17	42054099	42054468	+
chr10	80078830	80079172	+
chr11	47194130	47194506	+
chr6	35486231	35486574	+
chr21	41364310	41364699	+
chr10	5551053	5551434	+
chr9	137227217	137227565	+
chr5	170387909	170388271	+
chr5	1864871	1865250	+
chr17	41972952	41973294	+
chr5	135325275	135325664	+
chr17	44775026	44775434	+
chr1	174022410	174022780	+
chr17	40551168	40551558	+
chr1	202132272	202132614	+
chr9	99371396	99371742	+
chr12	47247429	47247776	+
chr12	32942956	32943329	+
chr15	74842555	74842968	+
chr8	89856759	89857103	+
chr1	108533434	108533982	+
chr11	71256114	71256497	+
chr20	33576465	33576834	+
chr2	31011493	31011889	+
chr10	119669412	119669775	+
chr2	9830263	9830647	+
chr16	68744756	68745123	+
chr1	151739993	151740335	+
chr2	64323207	64323558	+
chr1	161013652	161013994	+
chr4	8945780	8946169	+
chr7	149734970	149735357	+
chr1	207864947	207865292	+
chr10	97337382	97337728	+
chr2	130987979	130988441	+
chr13	98650475	98650858	+
chr2	9644544	9644929	+
chr16	84725481	84725836	+
[truncated: 1,492 more rows]

## Sheet: -Dox Sites (485)
chr	start	end	strand
chr11	70170871	70171233	+
chr4	8719599	8719948	+
chr14	32307879	32308256	+
chrX	103586272	103586621	+
chr3	51637368	51637712	+
chr6	42779031	42779413	+
chr22	19977377	19977725	+
chr3	63733253	63733989	+
chr9	137300470	137300856	+
chr6	3498993	3499346	+
chr8	11347870	11348212	+
chr17	62907994	62908370	+
chrX	154525685	154526095	+
chr11	465871	466378	+
chr5	134968236	134968623	+
chr2	26012563	26012909	+
chrX	150926310	150926674	+
chr7	30509421	30509800	+
chr20	19427539	19427918	+
chrX	131277848	131278195	+
chr1	109946660	109947047	+
chr14	77013897	77014265	+
chr13	51912021	51912447	+
chr3	121075189	121075559	+
chr10	44996068	44996427	+
chr3	49011699	49012041	+
chr1	209616319	209616734	+
chrX	118484128	118484525	+
chrX	49059457	49059913	+
chr2	120237569	120237934	+
chr3	179464328	179464678	+
chr12	12891269	12891626	+
chrX	98573651	98574008	+
chr1	10899866	10900209	+
chr12	56028805	56029186	+
chr2	219571539	219571950	+
chr12	64889849	64890243	+
chr7	2540222	2540578	+
chrX	70042927	70043269	+
chr1	179591566	179591908	+
chr1	32753622	32753980	+
chr14	93085080	93085544	+
chr2	152664709	152665073	+
chr11	67030971	67031320	+
chr20	54330102	54330603	+
chr1	54323252	54323594	+
chr2	44167661	44168025	+
chr14	52063112	52063471	+
chr5	176543949	176544311	+
chr2	15964902	15965245	+
chr1	212414692	212415037	+
chr8	26143117	26143542	+
chr14	52729676	52730112	+
chr12	109462504	109462867	+
chr3	88059815	88060181	+
chr9	126643818	126644428	+
chr10	98414812	98415220	+
chr17	61654173	61654614	+
chr4	127781296	127781701	+
chr11	9363391	9363785	+
chrX	2929298	2929659	+
chr22	47736106	47736458	+
chr7	101870755	101871132	+
chr3	14432140	14432515	+
chr18	62663728	62664106	+
chr4	185328664	185329006	+
chr4	82430249	82430592	+
chr17	61696598	61697327	+
chr9	99307895	99308256	+
chr7	27737452	27737852	+
chr13	33743582	33743956	+
chr16	85527957	85528319	+
chr19	8480757	8481164	+
chr11	58905918	58906288	+
chr1	203916870	203917261	+
chrX	153764429	153764771	+
chr8	121097366	121097753	+
chr17	61665916	61666305	+
chr19	10520959	10521301	+
chr3	9843576	9843922	+
chr11	62499386	62499754	+
chr4	138978579	138978980	+
chr15	100463580	100463945	+
chr6	5180566	5180972	+
chr9	137217300	137217642	+
chr1	149713360	149713702	+
chr20	54820937	54821364	+
chr16	3364682	3365065	+
chr2	234165324	234165693	+
chr1	10722707	10723077	+
chr3	8500474	8500908	+
chr12	112149561	112149999	+
chr9	110089994	110090367	+
chr4	112413296	112413667	+
chr11	67682112	67682559	+
chr9	12908934	12909460	+
chr6	108732996	108733388	+
chr15	75652214	75652563	+
chr22	33853781	33854176	+
chr1	182101362	182101704	+
chr10	895367	895727	+
chr20	60272674	60273021	+
chr14	91872501	91872847	+
chr10	3782422	3782837	+
chr18	76421342	76421696	+
chr19	55339361	55339709	+
chr3	72255995	72256351	+
chr3	64491587	64491973	+
chr17	60033715	60034168	+
chr22	29334772	29335286	+
chr10	93763027	93763438	+
chr11	75308198	75308610	+
chr2	127014254	127014607	+
chr8	38064132	38064485	+
chr6	158666607	158667080	+
chr17	18718663	18719010	+
chr3	34174701	34175064	+
chr11	60701291	60701703	+
chr22	36484246	36484637	+
chr2	120030259	120030738	+
chr3	50316941	50317286	+
chr1	87331158	87331537	+
chr16	48165424	48165798	+
chr20	45822833	45823196	+
chr17	68020337	68020717	+
chr20	32167548	32167892	+
chr2	20496091	20496480	+
chr17	2111568	2111944	+
chr18	26742644	26742995	+
chr2	10460355	10460744	+
chr3	149129335	149129677	+
chr14	99969874	99970298	+
chr17	21194735	21195087	+
chr4	8357745	8358103	+
chr10	103452272	103452618	+
chr9	93443848	93444276	+
chr3	45780299	45780663	+
chr5	72514423	72514816	+
chr19	51091964	51092348	+
chr9	75088503	75088884	+
chr1	204116476	204116857	+
chr10	119000743	119001112	+
chr17	59964950	59965526	+
chr2	28437403	28437825	+
chr19	11264389	11264749	+
chr20	54668330	54668941	+
chr1	34782028	34782376	+
chr20	54835754	54836273	+
chr1	111481575	111481976	+
chr12	47781917	47782288	+
chr9	84254980	84255381	+
chr11	10899905	10900273	+
chr19	7254692	7255034	+
chr1	161179660	161180030	+
chrX	132954205	132954659	+
chr5	108382357	108382699	+
chr20	54770410	54770883	+
chr10	74176250	74176648	+
chr9	137025642	137026065	+
chr17	3004211	3004560	+
chr2	231657894	231658316	+
chr10	131997711	131998092	+
chr8	95085412	95085855	+
chr17	60742781	60743168	+
chr1	38951134	38951509	+
chr15	33866366	33866772	+
chr19	43471062	43471446	+
chr22	47631617	47631980	+
chr3	127549696	127550238	+
chrX	154486736	154487094	+
chr20	775762	776129	+
chr21	32455560	32456105	+
chr1	147242323	147242689	+
chr21	42319899	42320296	+
chr2	36279509	36279885	+
chrX	103250486	103250864	+
chr20	14764774	14765191	+
chr22	43830908	43831292	+
chr20	56829363	56829989	+
chrX	138712069	138712466	+
chr13	108218260	108218602	+
chr2	9103480	9103904	+
chr3	142866796	142867151	+
chr7	102415939	102416289	+
chr16	89565604	89565949	+
chr15	63382874	63383336	+
chr21	44773613	44774019	+
chr8	25407910	25408283	+
chr22	23269624	23270073	+
chr11	113312850	113313221	+
chr16	87028642	87029001	+
chr10	27199659	27200046	+
chr19	1167923	1168277	+
chr9	94914164	94914535	+
chr5	154118840	154119241	+
chr11	13052221	13052578	+
chr2	237558820	237559292	+
chr12	54387722	54388164	+
chr19	1402757	1403115	+
chr10	27451059	27451407	+
chr8	80084343	80084715	+
chr22	37065156	37065535	+
chr20	54195390	54195793	+
chr1	41882129	41882492	+
chr2	64065487	64065872	+
chr17	44587330	44587725	+
chr3	87359793	87360184	+
chr7	92464528	92464947	+
chr6	96196473	96196909	+
chr19	14494884	14495238	+
chr7	155239507	155239943	+
chr22	50775218	50775560	+
chr6	50842437	50842800	+
chr17	57955650	57956011	+
chr11	61150267	61150618	+
chr2	233121941	233122334	+
chr16	12451652	12452066	+
chr12	74260036	74260471	+
chr3	53136276	53136634	+
chr1	116667814	116668197	+
chr2	186747978	186748353	+
chr19	45859964	45860356	+
chr8	24191897	24192275	+
chr6	1296126	1296506	+
chr1	31170761	31171131	+
chr16	20329671	20330080	+
chr14	104346239	104346630	+
chr14	104138205	104138547	+
chr18	14798459	14798849	+
chr10	28284221	28284615	+
chr14	68792180	68792536	+
chr16	57759420	57759762	+
chr7	45685133	45685497	+
chr22	42868711	42869070	+
chr17	3965544	3965988	+
chr1	31705502	31705865	+
chr7	130373678	130374020	+
chr2	11807537	11807910	+
chr15	40776679	40777073	+
chr9	133064002	133064350	+
chr2	119389529	119389922	+
chr20	54705527	54705968	+
chr18	46293926	46294300	+
chr11	18588616	18588969	+
chr2	87660185	87660533	+
chr2	231621579	231621922	+
chr6	87702024	87702402	+
chr7	106626882	106627270	+
chr1	151804241	151804596	+
chr8	128744718	128745075	+
chr10	13886573	13886916	+
chr12	113152698	113153075	+
chr14	50659619	50660022	+
chr12	46126374	46126772	+
chr13	46135135	46135496	+
chr1	239879338	239879795	+
chr7	76310100	76310700	+
chr11	6395078	6395420	+
chr6	166556882	166557242	+
chr10	69385419	69385837	+
chr15	90095409	90096029	+
chr17	76273325	76273723	+
chr16	19716218	19716656	+
chr4	8422394	8422804	+
chr3	179902100	179902474	+
chr6	168091154	168091516	+
chr13	44760060	44760422	+
chr10	52435402	52435772	+
chr19	15612292	15612691	+
chr17	64779503	64779860	+
chr3	135935236	135935754	+
chr6	36120862	36121288	+
chr20	51735762	51736105	+
chr3	72668081	72668462	+
chr19	1657769	1658127	+
chr2	30915495	30915872	+
chr1	10699424	10699815	+
chr17	61530158	61530789	+
chr20	54440050	54440455	+
chr20	51259517	51259878	+
chr2	29233403	29233766	+
chr3	37945966	37946337	+
chr19	54399193	54399577	+
chr5	80267371	80267746	+
chr14	49620429	49620771	+
chr4	8572271	8572620	+
chr22	41205039	41205391	+
chr3	14884751	14885114	+
chr1	106232109	106232459	+
chr3	9396248	9396728	+
chr10	87019046	87019431	+
chr4	74480247	74480631	+
chr9	93053289	93053648	+
chr5	139809181	139809523	+
chr6	48876683	48877051	+
chr4	153433113	153433509	+
chr3	12853225	12853590	+
chr9	133128848	133129190	+
chr20	54370108	54370498	+
chr10	73786116	73786468	+
chr8	141115048	141115429	+
chr16	54166415	54166791	+
chr1	201353197	201353603	+
chr3	11665337	11665772	+
chr8	61054264	61054808	+
chr15	80943271	80943627	+
chr6	4789291	4789646	+
chr11	2168649	2169003	+
chr1	157234839	157235193	+
chr11	45340135	45340526	+
chr11	68545812	68546188	+
chr20	53621753	53622108	+
chr17	8345974	8346573	+
chr14	55103181	55103602	+
chr2	14354198	14354589	+
chr10	29124942	29125366	+
chr10	12534778	12535197	+
chr4	169907211	169907620	+
chr19	4062008	4062366	+
chr5	141843254	141843614	+
chr19	33509898	33510296	+
chr17	43368230	43368643	+
chr15	40511581	40511973	+
chr2	25184275	25184652	+
chr20	39975137	39975490	+
chr2	84474186	84474597	+
chr3	197503429	197503827	+
chr1	37484572	37484948	+
chr6	31139002	31139348	+
chr8	29655339	29655735	+
chr14	90715995	90716360	+
chr19	29685188	29685638	+
chr3	165342287	165342636	+
chr1	156748603	156748979	+
chr5	168401971	168402360	+
chr6	169263918	169264292	+
chr14	91332043	91332408	+
chr12	46218737	46219081	+
chr9	98778994	98779405	+
chr20	51122123	51122504	+
chr14	61221888	61222247	+
chr14	103692864	103693266	+
chr2	98414197	98414577	+
chr10	29149971	29150356	+
chr17	61823791	61824176	+
chr15	33915524	33915938	+
chr2	208482577	208482986	+
chr21	42262748	42263143	+
chr1	204301351	204301882	+
chrX	94854240	94854596	+
chr2	213929062	213929404	+
chr11	97573655	97574044	+
chr14	59869866	59870237	+
chr1	203637494	203637869	+
chr7	143408816	143409201	+
chr7	867208	867550	+
chr1	52674775	52675168	+
chr1	162587394	162587746	+
chr20	54913912	54914343	+
chr17	15740211	15740582	+
chr4	185383443	185383846	+
chr16	73070451	73070808	+
chr1	151870904	151871306	+
chr2	120630167	120630623	+
chr17	60297396	60297805	+
chr8	61057985	61058349	+
chr20	56749026	56749407	+
chr6	30626549	30626899	+
chr2	205047486	205047848	+
chr11	75814633	75814988	+
chr15	73770042	73770410	+
chr5	74171917	74172283	+
chr1	111236802	111237192	+
chr2	235008552	235009030	+
chr11	114439119	114439486	+
chr10	35614323	35614687	+
chr14_GL000194v1_random	56259	56620	+
chr11	67464446	67464788	+
chr1	144418960	144419338	+
chr19	50098893	50099247	+
chr14	51866010	51866409	+
chr7	158159119	158159474	+
chr1_KI270712v1_random	58252	58619	+
chr13	74036347	74036718	+
chr5	173872292	173872634	+
chr17	34204188	34204552	+
chr2	100562522	100562895	+
chr1	18607060	18607415	+
chr3	175338781	175339172	+
chr11	7612132	7612528	+
chrX	155451744	155452123	+
chr13	25017955	25018304	+
chr7	152933889	152934278	+
chr10	42866182	42866528	+
chr11	34631843	34632218	+
chr12	47357014	47357363	+
chr19	5046289	5046655	+
chr1	144858716	144859058	+
chr11	57311281	57311641	+
chrX	40418460	40418809	+
chr16	54484740	54485102	+
chr2	111413890	111414259	+
chr12	89225776	89226160	+
chr7	74635654	74636006	+
chr4	149050822	149051191	+
chr1	18932363	18932738	+
chr9	90947018	90947405	+
chr13	51583829	51584171	+
chr13	51815775	51816204	+
chr8	41589203	41589545	+
chr4	80386586	80386938	+
chr3	32108969	32109361	+
chr3	192597544	192597889	+
chr15	92638242	92638624	+
chr9	92665907	92666310	+
chr1	184191118	184191501	+
chr20	54347561	54348054	+
chr13	50090301	50090666	+
chr16	54422726	54423118	+
chr9	82740086	82740446	+
chr5	149780228	149780648	+
chr20	35522862	35523273	+
chr14	96064787	96065152	+
chr20	370200	370597	+
chr3	64714775	64715181	+
chr10	97318716	97319100	+
chr16	3031473	3031859	+
chr20	21622127	21622514	+
chr6	107973515	107974074	+
chr11	1781479	1781825	+
chr17	60214940	60215323	+
chr12	116495246	116495631	+
chr22	30210248	30210650	+
chr1	148951571	148951933	+
chr15	88288666	88289016	+
chr17	61590912	61591359	+
chr18	75802778	75803129	+
chr1_KI270712v1_random	56504	57067	+
chr1	17553968	17554340	+
chr1	175634998	175635366	+
chr16	75587305	75587664	+
chr17	83064715	83065066	+
chr22	17773255	17773597	+
chr6	75284943	75285285	+
chr20	54801845	54802293	+
chr1	5767054	5767432	+
chr17	50307784	50308141	+
chr15	50374605	50374978	+
chr20	47434250	47434634	+
chr10	109650129	109650556	+
chr19	4915250	4915614	+
chr20	54805217	54805600	+
chr14	72924424	72924817	+
chr7	102029580	102030002	+
chr10	93189947	93190337	+
chr16	1688357	1688787	+
chr11	118662607	118662974	+
chr13	52441332	52441683	+
chr10	42367858	42368263	+
chr5	72512420	72512762	+
chr13	110527443	110527809	+
chr14	104101027	104101375	+
chr17	47810467	47810812	+
chr1	56819033	56819401	+
chr22	24531921	24532339	+
chr7	47969764	47970127	+
chr17	68457768	68458114	+
chr16	84356497	84356860	+
chr16	88926989	88927368	+
chr16	33337588	33338005	+
chr9	135392483	135392853	+
chr17	38733525	38733881	+
chr11	134608304	134608687	+
chr11	72816571	72816919	+
chr1	204363461	204363844	+
chr10	77887817	77888238	+
chr17	35748212	35748556	+
chr1	247008009	247008372	+
chr11	15965599	15965950	+
chr9	93951056	93951401	+
chr14	100142527	100142901	+
chr1	109274795	109275176	+
chr1	231777998	231778652	+
chr11	129733055	129733440	+
chr9	131744863	131745285	+

## Sheet: +Dox Sites (512)
chr	start	end	strand
chr17	61394054	61394381	+
chr3	150238311	150238653	+
chr17	60227268	60227651	+
chr17	60393807	60394170	+
chr17	62136961	62137280	+
chr17	66951529	66951866	+
chr21	41680534	41680863	+
chr17	60480835	60481203	+
chr12	101894785	101895117	+
chr5	147892676	147893047	+
chr2	207375533	207375875	+
chr3	4438295	4438627	+
chr8	122786064	122786411	+
chr8	86522488	86522874	+
chr13	33447162	33447535	+
chr17	47850524	47850865	+
chr1	206909129	206909463	+
chr11	62508221	62508568	+
chr1	203931959	203932331	+
chr17	75642310	75642649	+
chr14	35390827	35391181	+
chr17	60382068	60382409	+
chr20	56735335	56735676	+
chr3	14225079	14225412	+
chr20	47552934	47553310	+
chr9	137176446	137176932	+
chr10	28375721	28376059	+
chr12	52118085	52118400	+
chr17	58120163	58120513	+
chr20	54008795	54009152	+
chr17	61521425	61521755	+
chr8	123157242	123157593	+
chr17	61712197	61712904	+
chr5	168449222	168449554	+
chr3	128787341	128787677	+
chr7	112770071	112770391	+
chr6	37759238	37759638	+
chr9	94782999	94783471	+
chr17	60107456	60107859	+
chr1	16609739	16610095	+
chr20	25384637	25384981	+
chr11	83092775	83093112	+
chr17	79745638	79745981	+
chr20	54253350	54253746	+
chr20	48193642	48193997	+
chr14	23071906	23072302	+
chr17	61772465	61772842	+
chr17	61775912	61776258	+
chr18	10243342	10243727	+
chr1	182244437	182244786	+
chr12	89117403	89117742	+
chr17	61697764	61698179	+
chr3	4688306	4688704	+
chr4	6633296	6633635	+
chr17	61751758	61752148	+
chr17	61866003	61866348	+
chr1	151989990	151990307	+
chr15	101498906	101499254	+
chr1	181112393	181112760	+
chr17	61655974	61656350	+
chr10	114279881	114280298	+
chr2	105853741	105854089	+
chr12	108619778	108620125	+
chr17	79319453	79319798	+
chr16	85621991	85622314	+
chr19	39370791	39371122	+
chr19	2154616	2154941	+
chr6	40874452	40874780	+
chr1	148424243	148424576	+
chr1	161092518	161092824	+
chr7	141663249	141663594	+
chr1	204573236	204573567	+
chr17	61643701	61644098	+
chr3	127819049	127819447	+
chr1	152437935	152438264	+
chr5	112479520	112479856	+
chr17	60749803	60750200	+
chr11	75366880	75367226	+
chr20	32014378	32014805	+
chr15	52331567	52331902	+
chr14	59185038	59185363	+
chr5	139022578	139022941	+
chr14	23954153	23954492	+
chr16	1422120	1422433	+
chr2	231884054	231884385	+
chr14	34139793	34140186	+
chr17	61523276	61523636	+
chr8	101063584	101064092	+
chr7	138776220	138776557	+
chr3	62319715	62320069	+
chr17	57451927	57452292	+
chr17	72683908	72684337	+
chr16	10824461	10824809	+
chr3	170531077	170531406	+
chr5	178146117	178146573	+
chr15	62832301	62832632	+
chr14	73602182	73602509	+
chr17	61908057	61908458	+
chr5	175501871	175502255	+
chr1	205934715	205935109	+
chr2	109690772	109691178	+
chr20	42577261	42577847	+
chr16	2719218	2719593	+
chr10	26734228	26734575	+
chr12	118062547	118062868	+
chr1	182838958	182839305	+
chr1	151994001	151994382	+
chr2	1940117	1940604	+
chr2	191329895	191330262	+
chr19	58181924	58182263	+
chr1	204588899	204589233	+
chr9	117400158	117400526	+
chr2	101110469	101110855	+
chr6	166894641	166895049	+
chr17	59064574	59065104	+
chr6	144266151	144266512	+
chr10	110431647	110432000	+
chr5	180334981	180335321	+
chr17	61836078	61836438	+
chr16	27897857	27898227	+
chr1	206778940	206779300	+
chr3	63751921	63752354	+
chr3	13451968	13452329	+
chr17	61552415	61552855	+
chr12	119171318	119171648	+
chr17	62003255	62003616	+
chr22	48341551	48342037	+
chr9	111958434	111958809	+
chr1	119779948	119780308	+
chr12	119479333	119479706	+
chr16	19289637	19289980	+
chr5	62412401	62412762	+
chr17	9197073	9197438	+
chr2	161135232	161135581	+
chr13	52211457	52211777	+
chr21	38819559	38819897	+
chr2	197107188	197107570	+
chr17	43337721	43338090	+
chr10	11658774	11659156	+
chr16	75433933	75434272	+
chr20	54018344	54018755	+
chr17	61543527	61544062	+
chr11	65781984	65782322	+
chr12	68771574	68771920	+
chr1	205309836	205310194	+
chr9	107351683	107352013	+
chr12	56291597	56291951	+
chr7	5497127	5497498	+
chr3	46930913	46931305	+
chr18	13809925	13810278	+
chr17	62963753	62964099	+
chr5	177531577	177531908	+
chr3	105869338	105869688	+
chr13	40272303	40272662	+
chr11	66081533	66081866	+
chr3	193829788	193830173	+
chr6	4736376	4736720	+
chr20	17651875	17652259	+
chr2	24793264	24793604	+
chr17	82592350	82592745	+
chr1	39988697	39989047	+
chr5	135857920	135858282	+
chr8	142039287	142039645	+
chr16	2720137	2720472	+
chr5	20109364	20109721	+
chr8	101080753	101081231	+
chr14	35393317	35393675	+
chr1	24896437	24896783	+
chr19	50844322	50844722	+
chr7	135707599	135707958	+
chr12	46455844	46456233	+
chr8	94642470	94642889	+
chr13	30859380	30859700	+
chr5	170896724	170897119	+
chr15	50247891	50248276	+
chr20	61482336	61482671	+
chr3	194985231	194985571	+
chr7	138663631	138663959	+
chr6	33816964	33817318	+
chr3	188943137	188943465	+
chr16	89562192	89562576	+
chr20	47623445	47623828	+
chr13	36006406	36006755	+
chr2	100177985	100178333	+
chr1	156006890	156007269	+
chr8	47765560	47765921	+
chr3	64065722	64066139	+
chr20	54014973	54015358	+
chr20	47149688	47150302	+
chr18	12531751	12532124	+
chr16	1942005	1942498	+
chr5	172065517	172065920	+
chr16	383392	383796	+
chr7	725693	726029	+
chr17	61927824	61928220	+
chr1	151836834	151837167	+
chr17	59953127	59953559	+
chr20	23144042	23144406	+
chr20	54309450	54309880	+
chr20	56689291	56689641	+
chr16	68761040	68761381	+
chr14	24194820	24195207	+
chr5	174320073	174320496	+
chr1	186348134	186348519	+
chr13	39047595	39047992	+
chr16	593431	593755	+
chr16	84737667	84738052	+
chr7	101407163	101407557	+
chr21	44928095	44928523	+
chr20	50192228	50192544	+
chr12	26101435	26101789	+
chr12	47900796	47901117	+
chr5	174491972	174492308	+
chr1	107936539	107936889	+
chr1	206448211	206448803	+
chr5	176382029	176382390	+
chr20	51222060	51222399	+
chr11	71078595	71078928	+
chr3	153052090	153052451	+
chr10	97538943	97539278	+
chr3	158722987	158723347	+
chr8	102741481	102741812	+
chr4	132565034	132565366	+
chr20	36744690	36745053	+
chr12	115937362	115937727	+
chr14	73500405	73500771	+
chr13	44758780	44759163	+
chr5	97182953	97183360	+
chr15	69328744	69329152	+
chr17	78374180	78374575	+
chr7	26346714	26347052	+
chr5	117379531	117379865	+
chrX	134919057	134919478	+
chr7	32604069	32604421	+
chr3	151304985	151305388	+
chr3	136343740	136344113	+
chr1	148522028	148522347	+
chr2	206071821	206072196	+
chr9	122261491	122261844	+
chr17	66676473	66676801	+
chr17	64087674	64088040	+
chr12	47869963	47870446	+
chr17	56973467	56973822	+
chr19	15130209	15130564	+
chr13	46762140	46762479	+
chr12	124720134	124720957	+
chr5	145531410	145531773	+
chr1	150963859	150964294	+
chr7	3216175	3216512	+
chr14	90803745	90804103	+
chr3	53664802	53665172	+
chr1	228144606	228144953	+
chr16	592038	592392	+
chr4	93187861	93188457	+
chr19	15038391	15038747	+
chr17	80407898	80408288	+
chr20	54814126	54814485	+
chr9	121598063	121598409	+
chr1	203222004	203222338	+
chr12	71640206	71640580	+
chr1	107378618	107378998	+
chr1	110230267	110230619	+
chr11	1597522	1597876	+
chr16	27736416	27736783	+
chr8	94625368	94625744	+
chr10	61841501	61841848	+
chr3	97971675	97972077	+
chr12	124838375	124838778	+
chr10	112299447	112299807	+
chr11	83160434	83160800	+
chr14	51131555	51131914	+
chr17	50426743	50427249	+
chr1	119996975	119997361	+
chr6	110813799	110814174	+
chr1	160780400	160780735	+
chr4	68082770	68083281	+
chr20	39259859	39260203	+
chr20	54230514	54231040	+
chr21	42919889	42920239	+
chr4	25299842	25300200	+
chr17	77274262	77274620	+
chr7	157007745	157008099	+
chr6	73130128	73130512	+
chr1	22496782	22497102	+
chr15	51038291	51038677	+
chr20	54279885	54280269	+
chr1	203327763	203328177	+
chr20	35725433	35725783	+
chr8	124848427	124848845	+
chr2	38409143	38409495	+
chr9	135085967	135086339	+
chr7	76291922	76292243	+
chr16	10628019	10628354	+
chr10	8581884	8582234	+
chr1	106879419	106879837	+
chr11	95151580	95151972	+
chr11	120637184	120637581	+
chr8	143813144	143813553	+
chr7	36078943	36079415	+
chr7	139403654	139403988	+
chr10	15310315	15310666	+
chr10	73919543	73919913	+
chr17	60110058	60110438	+
chr1	1559132	1559472	+
chr13	19905372	19905779	+
chr8	101360568	101361018	+
chr1	161119057	161119429	+
chr8	81104335	81104711	+
chr14	64501643	64502019	+
chr6	13476940	13477293	+
chr17	16818796	16819220	+
chr4	94788695	94789063	+
chr17	29181219	29181602	+
chr1	115458521	115458879	+
chr14	70724981	70725338	+
chr20	54457401	54457820	+
chr13	19602478	19602795	+
chr14	34136989	34137329	+
chr22	46390688	46391093	+
chr12	120290696	120291132	+
chr3	188036669	188036994	+
chr20	57439464	57439846	+
chr11	69207152	69207530	+
chr20	54236167	54236524	+
chr17	58845610	58846046	+
chr15	74065038	74065366	+
chr7	45086190	45086550	+
chr3	133428564	133428904	+
chr7	128042363	128042727	+
chr12	103841871	103842279	+
chr1	25081517	25081880	+
chr7	155282230	155282584	+
chr15	49946684	49947076	+
chr8	61096070	61096425	+
chr3	138437207	138437567	+
chr2	235836702	235837033	+
chr2	64138027	64138373	+
chr3	193880354	193880733	+
chr8	108942412	108942769	+
chr6	145423950	145424293	+
chr19	55133981	55134312	+
chr17	3635430	3635823	+
chr5	126368395	126368743	+
chr20	36774086	36774582	+
chr5	181243728	181244122	+
chr18	6782852	6783214	+
chr7	140674392	140674769	+
chr1	78237661	78237996	+
chr8	121240570	121240884	+
chr16	88771026	88771407	+
chr3	195551483	195551811	+
chr2	201232104	201232475	+
chr19	18538462	18538817	+
chr16	75108945	75109393	+
chr17	4795824	4796159	+
chr3	10780304	10780684	+
chr1	23196593	23196958	+
chr4	100635860	100636212	+
chr6	13425970	13426317	+
chr12	62466044	62466422	+
chr5	132253257	132253591	+
chr6	45677500	45677906	+
chr11	73973962	73974341	+
chr19	30664253	30664589	+
chr17	58906891	58907290	+
chr5	149474312	149474696	+
chr7	149782400	149782790	+
chr14	100308162	100308514	+
chr9	86353632	86353989	+
chr8	133242887	133243300	+
chr16	31148706	31149089	+
chr9	130866375	130866705	+
chr6	51603843	51604199	+
chr17	17982820	17983158	+
chr8	10821259	10821608	+
chr20	38180717	38181144	+
chr1	196991852	196992319	+
chr6	31717554	31717893	+
chr4	7263272	7263607	+
chr12	42729625	42729995	+
chr18	12419791	12420139	+
chr7	38369877	38370201	+
chr6	43471471	43471812	+
chr8	139908544	139908883	+
chr1	115595814	115596217	+
chr13	46168365	46168740	+
chr5	135396671	135397025	+
chr18	74176310	74176638	+
chr20	57002296	57002737	+
chr3	13455229	13455555	+
chr22	36052593	36052947	+
chr5	132460151	132460544	+
chr7	32164595	32164972	+
chr2	61172735	61173059	+
chr3	72372200	72372527	+
chr18	48050231	48050607	+
chr6	1336231	1336620	+
chr6	90218493	90218899	+
chrX	40514413	40514726	+
chr5	174737244	174737581	+
chr10	5583719	5584164	+
chr17	57609344	57609766	+
chr3	197681182	197681534	+
chr16	89476368	89476724	+
chr3	64613042	64613536	+
chr19	3876999	3877325	+
chr13	24128091	24128494	+
chr3	138434219	138434593	+
chr8	111858196	111858566	+
chr17	58805195	58805637	+
chr2	10717575	10717930	+
chr17	81362402	81362736	+
chr8	127371153	127371509	+
chr5	141879268	141879619	+
chr19	18044972	18045369	+
chr10	5013382	5013708	+
chr13	30477600	30477963	+
chr10	71377420	71377762	+
chr20	57047336	57047714	+
chr11	63934609	63934936	+
chr13	44573811	44574236	+
chr6	15222122	15222473	+
chr19	35519368	35519727	+
chr4	78363762	78364129	+
chr5	160929414	160929761	+
chr1	155124563	155124924	+
chr12	106224181	106224510	+
chr19	45391412	45391777	+
chr14	105712198	105712530	+
chr4	146245477	146245806	+
chr6	36593609	36593996	+
chr20	32458928	32459291	+
chr18	13808985	13809308	+
chr3	141812617	141812958	+
chr9	134793297	134793710	+
chr10	119511829	119512241	+
chr11	108497251	108497596	+
chr10	48805439	48805865	+
chr17	57834156	57834559	+
chr17	17842277	17842674	+
chr5	149996188	149996535	+
chr5	134511493	134511819	+
chr12	124684508	124684907	+
chr21	44370383	44370752	+
chr5	95710367	95710738	+
chr2	105344625	105344960	+
chr3	149663965	149664320	+
chr2	96138575	96138961	+
chr19	8449871	8450195	+
chr17	43904412	43904783	+
chr3	179788990	179789369	+
chr2	201118446	201118952	+
chr9	99905835	99906193	+
chr1	106462211	106462578	+
chr16	23152744	23153130	+
chr11	123144727	123145072	+
chr12	67377049	67377401	+
chr10	80022553	80022952	+
chr14	104969140	104969478	+
chr16	3263593	3263947	+
chr5	155049785	155050160	+
chr1	208048924	208049298	+
chr12	123946075	123946397	+
chr7	129948933	129949332	+
chr5	112614275	112614675	+
chr4	40841029	40841384	+
chr14	75640846	75641242	+
chr10	79229229	79229669	+
chr22	31662218	31662540	+
chr4	118864963	118865358	+
chr18	48937319	48937752	+
chr2	120780512	120780892	+
chr19	15098546	15098937	+
chr14	63641442	63641834	+
chr15	50256316	50256747	+
chr9	131481347	131481704	+
chrX	11191139	11191482	+
chr15	40420777	40421174	+
chr15	73346739	73347108	+
chr13	21934291	21934647	+
chr14	61320661	61321156	+
chr16	23466119	23466452	+
chr9	97046233	97046615	+
chr5	110338296	110338649	+
chr2	234911338	234911661	+
chr8	97773240	97773654	+
chr8	94937182	94937646	+
chr6	31900945	31901287	+
chr1	156086363	156086722	+
chr5	67234668	67235031	+
chr7	149873178	149873516	+
chr13	20411992	20412361	+
chr6	85579589	85580065	+
chr5	67207058	67207418	+
chr6	151390584	151390930	+
chr9	93004760	93005099	+
chr19	36137003	36137361	+
chr4	17707495	17707976	+
chr16	28092579	28092941	+
chr9	114522270	114522627	+
chr3	27768069	27768514	+
chr2	219402841	219403193	+
chr8	8333561	8334237	+
chr20	56451436	56451785	+
chr17	74800663	74800979	+
chr1	193058476	193058855	+
chr12	99847922	99848292	+
chr7	155754255	155754576	+
chr13	23009275	23009606	+
chr11	69479837	69480242	+
chr20	32556520	32556982	+
chr3	32502119	32502517	+
